# Supplementary material for: Identification of Potential Biomarkers for Psoriasis by DNA Methylation and Gene Expression Datasets
Source: Front Genet. 2021 Aug 26;12:722803. doi: 10.3389/fgene.2021.722803 (PMC8427602; doi:10.3389/fgene.2021.722803)
Supplement: Supplementary Table 1 — Identification of potential biomarkers for psoriasis using integrated expression and methylation data. [file Table_1.xlsx]

## Sheet: DEGs
DEGs based on GSE30999
Gene name	logFC	adj.pValue	Threshold
S100A12	10.0965	4.74718e-98	Up
TMPRSS11D	7.88691	1.02353e-83	Up
PLA2G4D	6.29183	1.02353e-83	Up
KYNU	5.49954	1.02353e-83	Up
TCN1	8.87496	1.64843e-76	Up
SPRR2C	8.16547	4.20048e-76	Up
VNN3	2.69316	1.57944e-75	Up
PRSS27	6.08688	1.57944e-75	Up
SERPINB4	9.70436	1.76285e-75	Up
OASL	7.14364	2.28875e-73	Up
FUT3	2.46496	4.4822e-72	Up
HYAL4	5.63367	1.28401e-71	Up
TGM1	5.14183	6.326e-69	Up
ABCC1	1.0945	9.1235e-69	Up
KLK13	5.63115	6.71102e-68	Up
FLVCR2	2.43341	1.37014e-66	Up
TLE3	2.20034	8.20041e-65	Up
FAM43A	1.39792	9.89708e-65	Up
VNN1	5.53047	3.41141e-64	Up
GZMB	6.21967	1.07196e-63	Up
SAMD9	4.36517	1.25272e-62	Up
RHCG	6.36089	4.76535e-62	Up
UBE2F	1.74492	5.96232e-62	Up
GJB2	1.85437	7.69548e-62	Up
S100A7A	7.13004	1.8824e-61	Up
CD24	1.73042	2.36216e-61	Up
SERPINB13	3.28897	1.03574e-60	Up
FOXE1	2.85718	1.74365e-60	Up
CD274	2.82147	2.5448e-60	Up
INA	5.13175	4.33721e-59	Up
GBAP1	1.84741	6.35575e-59	Up
CLEC7A	1.92853	6.35575e-59	Up
ARNTL2	4.0672	9.17144e-59	Up
MPZL2	2.26135	1.43814e-58	Up
ATP12A	7.26751	1.67649e-58	Up
PPARD	1.45033	2.71888e-58	Up
CHRNA9	5.40901	3.14638e-58	Up
C12orf56	4.17747	3.66658e-58	Up
RAB27A	2.3886	7.50068e-58	Up
CDK5R1	1.09479	8.10193e-58	Up
KRT16	3.25598	1.95191e-57	Up
GTF3C6	1.07166	7.72116e-57	Up
FAM110C	1.7778	2.31229e-56	Up
RGS20	2.46313	2.35631e-56	Up
SFT2D2	1.69262	3.69867e-56	Up
GJB6	1.22762	4.13463e-56	Up
GINS3	1.53771	5.463e-56	Up
NLRX1	2.45383	9.62846e-56	Up
SLC26A9	4.88941	1.55012e-55	Up
PRKCQ	3.22639	1.59059e-55	Up
WNT5A	2.41002	2.29778e-55	Up
PLAGL2	2.40417	2.71238e-55	Up
MX1	3.17724	3.66339e-55	Up
UPP1	3.65476	4.39168e-55	Up
CRABP2	1.73409	5.29575e-55	Up
EPHB2	1.67295	9.14767e-55	Up
CCNE1	1.29082	1.49473e-54	Up
HPSE	4.69823	1.65733e-54	Up
GFOD2	1.66975	2.20739e-54	Up
SHOC1	2.7369	2.9584e-54	Up
BCAR3	-2.9708	3.09997e-54	Down
PI3	3.28047	3.47339e-54	Up
TMC5	2.5728	4.51786e-54	Up
JADE1	-2.0825	1.05742e-53	Down
GDA	6.45101	1.90706e-53	Up
PGM2	1.53885	2.16492e-53	Up
ADAP2	2.87393	2.28717e-53	Up
FUT2	1.41492	2.89326e-53	Up
WWTR1	1.61318	2.89326e-53	Up
CCL20	6.35584	4.63458e-53	Up
RABIF	1.58874	4.93787e-53	Up
FAM83A	3.01065	5.3435e-53	Up
N4BP1	1.21934	6.52223e-53	Up
PNP	2.42122	7.33936e-53	Up
FCHSD1	3.35469	7.42444e-53	Up
RRM2	3.325	8.78051e-53	Up
ARSF	4.81772	1.12989e-52	Up
AKR1B10	6.60287	1.73203e-52	Up
TTC39A	1.01254	1.75612e-52	Up
CXCR2	3.363	2.32192e-52	Up
TJP1	1.61546	2.4909e-52	Up
HMOX2	1.48893	2.59175e-52	Up
DUOXA2	2.60355	2.97749e-52	Up
CCNA2	2.29564	3.81152e-52	Up
STIL	1.47478	5.29002e-52	Up
LINC01094	3.53007	5.6866e-52	Up
SLC6A14	2.5361	8.11233e-52	Up
NAMPT	2.38037	9.38387e-52	Up
AMD1	1.15739	9.74156e-52	Up
SOX7	2.16142	9.89232e-52	Up
RAB27B	2.1473	1.28679e-51	Up
GALNT6	3.42473	1.64992e-51	Up
PLBD1	1.76111	2.66187e-51	Up
RDH16	3.27311	5.09036e-51	Up
EPSTI1	3.80542	5.83718e-51	Up
LOC100506411	1.95029	5.99169e-51	Up
SERPINB3	5.13169	6.4487e-51	Up
MAPK14	1.71831	9.42975e-51	Up
UCHL3	1.16626	9.87436e-51	Up
EPN3	2.14071	1.33433e-50	Up
NT5C3A	1.87975	1.40319e-50	Up
DLGAP5	3.47671	1.40842e-50	Up
BLNK	1.2941	1.65469e-50	Up
AMOTL1	1.21374	3.07852e-50	Up
WDR53	1.47405	3.25004e-50	Up
OAS2	3.28956	3.53024e-50	Up
PGLYRP4	3.72442	5.14077e-50	Up
OTUB2	2.11261	6.16468e-50	Up
LRP8	2.61773	1.0093e-49	Up
CARD6	3.0041	1.0093e-49	Up
MICALL1	1.89429	1.74625e-49	Up
IL36G	5.39659	1.96206e-49	Up
ADAMDEC1	5.44669	2.07619e-49	Up
PRKCQ-AS1	1.46657	2.68536e-49	Up
GDPD3	2.3074	4.54567e-49	Up
SLAMF7	1.82048	4.54567e-49	Up
ARL5B	1.75524	5.83079e-49	Up
RHOBTB3	-1.06242	5.83079e-49	Down
STAT1	2.30175	7.65001e-49	Up
TNFRSF4	1.11025	7.85094e-49	Up
SPTLC2	2.10044	1.11722e-48	Up
OAS1	3.75293	1.66764e-48	Up
CCNB1	2.92062	2.0591e-48	Up
KRT77	-2.34526	2.36244e-48	Down
CYP7B1	2.56089	2.55652e-48	Up
IRF7	2.92007	2.61224e-48	Up
HERC6	1.34469	2.64821e-48	Up
FBXO6	2.64191	4.65136e-48	Up
IGFL1	5.8703	5.41366e-48	Up
APOL6	2.23939	5.7499e-48	Up
BCL2A1	3.91223	7.58065e-48	Up
TMEM45B	2.515	8.56025e-48	Up
GPR68	1.18987	1.2699e-47	Up
DCUN1D3	1.43257	1.32543e-47	Up
GM2A	2.52551	1.38975e-47	Up
NOD2	2.17075	1.65414e-47	Up
ZBTB20	-1.16251	1.84029e-47	Down
DSC2	3.74377	1.85423e-47	Up
S100A9	5.4184	1.90522e-47	Up
WDR77	1.12777	2.15659e-47	Up
LINC01550	-1.48559	2.90313e-47	Down
DUOXA1	1.75808	3.35662e-47	Up
TTC9	3.23682	4.62978e-47	Up
RTP4	4.33125	6.05769e-47	Up
CHAC1	5.09905	7.32857e-47	Up
KCNK6	1.47521	7.44997e-47	Up
AFAP1L2	1.2291	7.48352e-47	Up
DSG3	2.51201	1.20356e-46	Up
MXD1	2.17015	1.3206e-46	Up
FABP5	1.47728	1.46789e-46	Up
NETO2	3.53083	1.53059e-46	Up
PSME3	1.58388	1.64414e-46	Up
TEX101	3.82343	1.6726e-46	Up
PPIF	2.31512	1.73459e-46	Up
DEPDC1B	3.44745	2.55076e-46	Up
SCO2	3.23755	3.60972e-46	Up
BTC	-4.07127	4.87931e-46	Down
VCP	1.09912	5.52229e-46	Up
SLC7A11	2.07773	6.91587e-46	Up
ESYT3	1.50818	9.92898e-46	Up
BZW1	1.22703	1.00509e-45	Up
STUM	-1.47957	1.15105e-45	Down
USP6NL	1.38273	1.15218e-45	Up
TMEM79	1.05896	1.27307e-45	Up
C12orf29	1.63276	2.57556e-45	Up
KCNJ15	1.86695	2.68649e-45	Up
TUBB6	1.17755	3.43013e-45	Up
MAP7	1.66992	3.77035e-45	Up
NR3C2	-3.02314	3.77035e-45	Down
MPHOSPH6	1.68191	4.82311e-45	Up
CENPN	1.89067	5.00823e-45	Up
FST	-1.62898	5.28987e-45	Down
SH3PXD2A-AS1	3.12383	6.16292e-45	Up
RABGGTA	2.50021	7.76574e-45	Up
EIF4EBP1	2.0504	8.28525e-45	Up
TIGAR	2.92769	9.15212e-45	Up
TRIM10	1.07601	1.03501e-44	Up
MED8	1.12621	1.21209e-44	Up
SSBP2	-1.11092	1.23647e-44	Down
PTTG1	1.57388	1.31785e-44	Up
KLK10	3.29851	1.68289e-44	Up
XDH	2.7228	1.77852e-44	Up
TRIM14	1.31467	2.20869e-44	Up
PRSS2	1.93821	2.3726e-44	Up
SMPD3	1.11395	2.42777e-44	Up
CAMK2N1	-1.16018	2.86764e-44	Down
OAS3	1.96801	3.19177e-44	Up
OVOL1	2.18881	3.48501e-44	Up
SKA2	1.03215	3.64875e-44	Up
UBE2L6	1.42031	4.23917e-44	Up
SMAGP	1.63397	4.72982e-44	Up
GK3P	3.37626	4.99242e-44	Up
ARFGEF3	-1.39912	4.99242e-44	Down
CARHSP1	1.03076	5.04135e-44	Up
SLC16A6	2.00848	6.01639e-44	Up
FBXO45	3.20054	7.72488e-44	Up
NMI	1.14441	7.90313e-44	Up
ZNF790-AS1	-1.50781	8.19582e-44	Down
PPARGC1A	-1.08303	9.58849e-44	Down
KRT6A	1.73544	1.02865e-43	Up
GRHL3	2.56666	1.03243e-43	Up
MELK	3.00691	1.04513e-43	Up
SERPINA1	2.17654	1.27606e-43	Up
CASP1	1.38766	1.37073e-43	Up
VMP1	1.89164	1.40743e-43	Up
IL36B	1.6858	1.57922e-43	Up
SLC5A1	3.58515	2.45294e-43	Up
AMPD3	1.54296	3.4557e-43	Up
TMPRSS4	4.73647	3.52122e-43	Up
GNA15	2.17606	3.70785e-43	Up
CXCL1	6.44911	3.72132e-43	Up
SHB	1.36175	5.84719e-43	Up
PLCD1	2.0199	6.51851e-43	Up
TYMP	1.91676	6.54324e-43	Up
TRIM62	1.18326	7.53218e-43	Up
KPNA2	1.08958	7.82578e-43	Up
CYP24A1	3.39596	8.06162e-43	Up
MKI67	2.89438	8.37452e-43	Up
MFSD4A	-1.44583	8.78628e-43	Down
RSAD2	5.00681	9.17112e-43	Up
LCN2	5.29207	1.44929e-42	Up
NIPAL4	1.63465	1.57998e-42	Up
ISG20	3.09367	1.66046e-42	Up
ZFAND3	1.33785	1.97209e-42	Up
RALGPS2	1.29334	2.29243e-42	Up
AKIRIN2	1.35574	2.32963e-42	Up
NAPG	1.45084	2.35976e-42	Up
KIF20A	3.32726	2.72923e-42	Up
ZNF165	3.48087	2.79118e-42	Up
PRSS3P2	1.76984	2.91155e-42	Up
NOCT	1.00361	3.3671e-42	Up
CDK1	2.49426	3.80967e-42	Up
AUNIP	1.49112	3.98503e-42	Up
FOSL1	4.35682	5.12018e-42	Up
APOL1	2.81984	6.49374e-42	Up
POLR3G	1.22121	7.63273e-42	Up
KRT6B	1.49162	7.67269e-42	Up
PRSS3	2.33576	8.30558e-42	Up
ARF3	1.34593	9.13991e-42	Up
ARHGEF10	-1.73643	9.46687e-42	Down
CENPE	3.80573	9.46687e-42	Up
GLUL	2.25871	1.31439e-41	Up
PGBD5	3.61511	1.39346e-41	Up
ISG15	4.27909	1.43056e-41	Up
TMEM47	-2.04767	1.46299e-41	Down
TPX2	2.22498	1.47784e-41	Up
CEBPD	1.96418	1.50441e-41	Up
LYPD5	3.62423	1.53659e-41	Up
GBP1	2.01575	1.76716e-41	Up
TTK	3.19694	1.9402e-41	Up
WDR72	-1.19384	2.06353e-41	Down
LYN	1.96108	2.30561e-41	Up
RETREG1	-1.54931	2.90134e-41	Down
RGS1	2.31624	3.02231e-41	Up
CNFN	2.97296	3.49267e-41	Up
BIRC5	1.88204	3.74491e-41	Up
PHYH	-1.13488	3.77926e-41	Down
CHPT1	-1.8274	4.47836e-41	Down
TOMM40L	1.08432	7.58217e-41	Up
SLC7A5	2.09244	7.79946e-41	Up
BLM	2.9132	7.92368e-41	Up
LRG1	4.46019	8.83875e-41	Up
FAM83D	2.86414	9.41183e-41	Up
GJA3	1.7687	9.68201e-41	Up
FARP1	-1.24597	1.0609e-40	Down
CTPS1	1.6459	1.22535e-40	Up
MYO1B	1.20079	1.31625e-40	Up
TRIP13	2.80434	1.38886e-40	Up
CDCA2	1.5514	1.38886e-40	Up
F12	1.96109	1.63848e-40	Up
LINC01214	3.10474	1.79601e-40	Up
EPOP	3.61076	2.15039e-40	Up
ABCA12	2.63549	2.28349e-40	Up
ZNF573	-1.60321	2.49239e-40	Down
AMMECR1	1.0643	2.62051e-40	Up
SESN2	1.07301	2.75264e-40	Up
PRDM1	1.45483	3.00205e-40	Up
HBEGF	1.70334	3.1249e-40	Up
CARD14	1.03474	3.34452e-40	Up
ULBP2	2.59592	3.86538e-40	Up
PBK	2.81142	3.88369e-40	Up
IL36RN	2.67936	4.52158e-40	Up
ADRB2	-1.58012	4.98276e-40	Down
AGO2	1.98645	6.13812e-40	Up
KLK6	5.82245	6.34171e-40	Up
AURKA	2.15262	7.23967e-40	Up
GK	2.17027	7.67768e-40	Up
IFI6	3.76091	7.68502e-40	Up
ARG1	3.15707	7.71113e-40	Up
VSIG10L	1.17835	9.7878e-40	Up
AVEN	1.99194	1.10532e-39	Up
ENPP5	-1.93478	1.11717e-39	Down
ATP10B	2.21186	1.12051e-39	Up
CMPK2	2.78131	1.31906e-39	Up
SSPN	-1.12298	1.67847e-39	Down
ERBB4	-1.21971	1.70684e-39	Down
RAI14	-1.29074	1.92371e-39	Down
PARP9	2.12399	2.06179e-39	Up
HMGCS2	-2.07038	2.40229e-39	Down
JMY	1.91938	2.48061e-39	Up
CRIP1	-1.53986	2.55163e-39	Down
RAB38	1.27758	2.58024e-39	Up
MYD88	1.17757	3.00453e-39	Up
CLDN8	-3.07753	3.30217e-39	Down
KIF18B	1.78154	3.98359e-39	Up
A2ML1	2.53926	4.67032e-39	Up
TUBG1	1.87673	4.88679e-39	Up
COMTD1	1.35971	5.07698e-39	Up
BACH2	-1.31215	6.12438e-39	Down
C2orf68	-1.07904	6.23868e-39	Down
RASGRP1	1.64848	6.59063e-39	Up
LINC01806	2.12069	7.02492e-39	Up
KIF2A	1.80876	1.11257e-38	Up
SHROOM2	2.61623	1.26579e-38	Up
IFI27	2.17327	1.37778e-38	Up
RCAN2	-1.58759	1.43047e-38	Down
GGH	1.63201	1.46772e-38	Up
FGFBP1	1.6664	1.52671e-38	Up
ATP13A5	-1.59518	1.55088e-38	Down
RIT1	1.0009	1.57097e-38	Up
LIFR	-1.69884	1.63849e-38	Down
LMNB2	2.32237	1.74092e-38	Up
CMAHP	-1.18542	1.83627e-38	Down
POR	2.19106	1.89351e-38	Up
HAL	1.70232	1.92631e-38	Up
GPT2	1.73436	2.09717e-38	Up
ZNF677	-1.0467	2.1535e-38	Down
PUSL1	1.88292	2.32622e-38	Up
MALT1	1.50863	2.56571e-38	Up
TRAM2-AS1	-1.56973	3.47335e-38	Down
CDCA5	3.2439	3.84013e-38	Up
MFN1	1.13529	4.33808e-38	Up
TMEM117	1.07914	4.56736e-38	Up
EFNB2	-1.74619	4.56736e-38	Down
TMEM86A	2.99728	4.80628e-38	Up
IRF9	1.07274	5.79295e-38	Up
IL4R	2.4419	5.93173e-38	Up
TNFRSF21	1.549	6.25528e-38	Up
SERTAD1	1.90155	6.25528e-38	Up
SPCS3	1.31427	7.34591e-38	Up
IRF1	1.88446	7.47638e-38	Up
TMEM40	1.64387	7.50895e-38	Up
STYK1	2.01577	7.98674e-38	Up
PYCARD	1.48895	9.59279e-38	Up
EPHA2	1.67336	9.6538e-38	Up
GPC4	-1.24662	1.16158e-37	Down
PRELID3B	1.00021	1.17406e-37	Up
HS3ST3A1	2.82398	1.41649e-37	Up
FUT1	1.58349	1.48437e-37	Up
ID1	2.9401	1.54588e-37	Up
ILRUN	1.06458	1.54588e-37	Up
MAPK13	1.35463	1.66029e-37	Up
TPBG	1.26948	1.96175e-37	Up
ABHD17C	1.68658	1.97624e-37	Up
SLC2A1	2.37904	1.99793e-37	Up
NDC80	2.88446	2.09027e-37	Up
SPATA6L	1.07943	2.1127e-37	Up
C14orf132	-2.27357	2.80457e-37	Down
CEP55	1.95627	2.86353e-37	Up
NCAPG	1.82606	3.0189e-37	Up
SLC27A4	2.46726	3.29415e-37	Up
CDKN3	3.42236	3.54037e-37	Up
ALOX12B	2.18383	3.54776e-37	Up
SHC1	1.38039	4.47783e-37	Up
TNFAIP1	1.13989	4.62889e-37	Up
IKBKE	1.31646	4.93644e-37	Up
XAF1	1.45244	6.9165e-37	Up
SHFL	1.44499	7.7354e-37	Up
LSP1	-1.66687	8.09181e-37	Down
LRRC20	1.94345	8.20372e-37	Up
PUDP	2.59448	8.25318e-37	Up
APEX2	1.29792	8.59617e-37	Up
MFSD4A-AS1	-3.17382	9.292e-37	Down
CCDC85C	1.16676	9.31535e-37	Up
F3	-1.22348	1.01039e-36	Down
SRXN1	1.89335	1.01167e-36	Up
AHCY	1.02728	1.114e-36	Up
DNAJC5	1.1817	1.24925e-36	Up
PLAT	3.64344	1.26492e-36	Up
SLCO4A1	1.01142	1.42306e-36	Up
FAM117A	-1.51856	1.57994e-36	Down
CTSD	1.21436	1.74394e-36	Up
HSPA4L	1.36772	1.75725e-36	Up
CYSRT1	2.12249	1.78817e-36	Up
HAS3	2.07742	1.90168e-36	Up
AEN	1.99651	2.04709e-36	Up
S100A8	1.46148	2.12763e-36	Up
FCHSD2	-1.28967	2.20583e-36	Down
HMGB3	1.77306	2.6155e-36	Up
PGM5-AS1	-1.91347	2.6343e-36	Down
AASS	1.59207	2.72399e-36	Up
PCDHB16	-1.87893	3.00627e-36	Down
SQLE	1.55457	3.14008e-36	Up
IFIT1	2.84675	3.24393e-36	Up
ASF1B	2.46642	3.57554e-36	Up
VSNL1	1.82644	3.74098e-36	Up
CYP27A1	-1.14439	3.90618e-36	Down
FAM174B	-1.22185	6.50034e-36	Down
CORO2B	-1.87865	6.65794e-36	Down
RIPOR3	1.45021	6.96526e-36	Up
GABARAPL1	-1.00776	7.00692e-36	Down
RAB24	1.10547	7.54159e-36	Up
OLFML2A	-1.13322	7.6901e-36	Down
ARHGEF40	-1.29421	8.10601e-36	Down
RPP40	1.48916	8.39273e-36	Up
SORBS2	-1.29843	9.51511e-36	Down
SERPINB1	1.05861	9.65525e-36	Up
PHLDA2	1.66958	1.0529e-35	Up
CPSF2	1.0402	1.32491e-35	Up
CCDC18-AS1	-1.56195	1.4174e-35	Down
PTAFR	1.01838	1.50121e-35	Up
DEDD2	1.07071	1.57547e-35	Up
CHI3L2	3.66449	1.63888e-35	Up
TOMM40	1.34581	1.76225e-35	Up
LGALS3BP	1.60241	1.79828e-35	Up
SEC24A	1.22547	1.90965e-35	Up
NUDT22	1.04467	1.99047e-35	Up
ACTR3C	1.1686	2.04017e-35	Up
CYSTM1	-1.10052	2.07678e-35	Down
ITM2A	-1.96462	2.08077e-35	Down
ZCCHC10	1.28513	2.22231e-35	Up
TM9SF4	1.17876	2.42714e-35	Up
LRP4	-1.10703	2.50397e-35	Down
NUP50-DT	1.97994	2.57541e-35	Up
KIF14	1.42053	2.65241e-35	Up
DLG3	1.05602	2.72989e-35	Up
SEPTIN11	-1.00989	2.78194e-35	Down
PDS5A	1.03035	3.0752e-35	Up
KIF11	1.27067	3.42372e-35	Up
TIMP3	-1.83752	3.58613e-35	Down
DPH3	1.22911	3.98995e-35	Up
MTARC2	-1.51172	4.01878e-35	Down
FAHD2A	-1.13209	5.56e-35	Down
ZBED2	3.9963	5.79663e-35	Up
PMP22	-1.05028	5.95026e-35	Down
MAPK7	1.4447	5.96005e-35	Up
CHEK1	1.97582	7.08694e-35	Up
FOXC1	-1.56049	7.22703e-35	Down
CEACAM19	1.5502	7.79368e-35	Up
TK1	1.57748	8.9637e-35	Up
CRTAP	-1.03445	9.22514e-35	Down
C10orf99	4.98151	9.26802e-35	Up
FZD5	1.18387	9.66735e-35	Up
MFHAS1	1.55127	1.07523e-34	Up
BICDL2	1.48412	1.0808e-34	Up
TMEM171	1.36872	1.28299e-34	Up
CKS2	1.52081	1.28299e-34	Up
MOXD1	1.00515	1.32741e-34	Up
GYS1	2.20005	1.35412e-34	Up
STARD4	3.19514	1.45057e-34	Up
MAPKAPK3	1.73845	1.46893e-34	Up
FHDC1	1.31045	1.5419e-34	Up
IRS1	-1.08511	1.68005e-34	Down
SPC25	2.43652	1.70165e-34	Up
TCF7L2	-1.0387	1.82535e-34	Down
LRRN1	-2.35767	1.95045e-34	Down
CEMIP	1.10815	2.03569e-34	Up
CXCL2	1.37992	2.11292e-34	Up
MRPS17	1.59104	2.18664e-34	Up
IFIT3	2.18901	2.20408e-34	Up
TSHZ2	-1.07628	2.46374e-34	Down
NRN1	-1.58883	2.70311e-34	Down
CRISPLD1	-2.99452	2.72507e-34	Down
DDX60	1.55379	2.94624e-34	Up
CXCL8	4.677	2.97625e-34	Up
DUSP14	1.13762	3.01375e-34	Up
POLE2	1.83056	3.18048e-34	Up
GPC2	-1.18358	3.48031e-34	Down
NEK2	1.04034	5.50545e-34	Up
NPY1R	-1.16034	7.18766e-34	Down
ADAM23	1.73816	7.22126e-34	Up
TMEM54	1.52718	7.31947e-34	Up
LINC01137	1.73236	7.52939e-34	Up
ARG2	1.37162	7.93628e-34	Up
FKBPL	1.45216	8.08694e-34	Up
LAMP3	1.64406	9.59488e-34	Up
C19orf18	-1.7172	1.01638e-33	Down
KLHDC7B	2.65443	1.05278e-33	Up
RAI2	-1.94993	1.13088e-33	Down
SNCA	-1.07832	1.16978e-33	Down
NBEA	-1.61336	1.19158e-33	Down
SLC30A9	1.32352	1.54625e-33	Up
PAK3	-1.70086	1.57087e-33	Down
FOXM1	2.25006	1.68407e-33	Up
CRYAB	-1.41679	1.71143e-33	Down
MAP1B	-1.62826	1.81793e-33	Down
SLC6A16	-2.07668	2.00494e-33	Down
PCLAF	1.42912	2.0584e-33	Up
NFIB	-1.06421	2.22827e-33	Down
FBXO46	1.08898	2.34623e-33	Up
RUNX1T1	-1.01345	2.56654e-33	Down
CPEB2	1.12869	2.62361e-33	Up
SYT17	-1.90718	2.70826e-33	Down
NDC1	1.10935	2.8942e-33	Up
CEP126	-1.34351	2.8942e-33	Down
SRM	1.49515	2.90299e-33	Up
ANXA11	-1.14439	2.93586e-33	Down
DESI1	1.24561	3.01805e-33	Up
PLCD4	2.57356	3.13948e-33	Up
CHAC2	2.5864	3.34618e-33	Up
POSTN	-1.25509	3.59303e-33	Down
ANKRD22	1.61866	3.74598e-33	Up
KIF4A	2.80791	4.4125e-33	Up
PPP6R1	1.30888	4.54577e-33	Up
CENPW	1.54967	4.54577e-33	Up
CORO2A	1.12077	5.00921e-33	Up
WARS1	1.62105	5.5321e-33	Up
IFI44	2.06804	5.84077e-33	Up
TRIM22	1.07302	5.90744e-33	Up
RNF150	-1.52574	5.98726e-33	Down
TACC1	-1.17918	6.22701e-33	Down
STEAP4	1.87286	7.14041e-33	Up
BTBD16	-3.097	7.46203e-33	Down
DHRS9	3.96865	7.80478e-33	Up
DDX39A	1.24103	7.93436e-33	Up
PRKCH	1.33839	8.31295e-33	Up
PDZK1IP1	2.00029	1.19338e-32	Up
PRSS22	1.7083	1.65324e-32	Up
NRBF2	2.16206	1.73955e-32	Up
SLC43A1	-1.86881	1.81201e-32	Down
FBXO30-DT	-1.86714	2.04183e-32	Down
MRPL4	1.24064	2.09092e-32	Up
ZC3HAV1	1.00341	2.40655e-32	Up
TAP2	1.02049	2.41122e-32	Up
KATNB1	1.15479	2.41122e-32	Up
LONRF1	-1.09441	2.43882e-32	Down
SMIM5	1.09725	2.69527e-32	Up
TPRXL	2.51303	2.82838e-32	Up
SYNE1	-1.11175	2.97317e-32	Down
PRC1	1.77611	3.29955e-32	Up
TSPYL5	-1.11609	3.61308e-32	Down
C1orf116	1.00021	4.06059e-32	Up
ZNF766	-1.12804	4.90473e-32	Down
ELL2	1.05683	5.1719e-32	Up
MUC7	-2.81174	5.50887e-32	Down
ERO1A	1.26619	5.58107e-32	Up
PLCB4	-1.65668	5.74953e-32	Down
LOC101928487	2.05685	5.75468e-32	Up
PREP	1.15616	5.90784e-32	Up
PANX1	1.12121	6.77721e-32	Up
NFE2L3	1.80912	7.09904e-32	Up
USP38	1.18277	7.43837e-32	Up
BUB1B	2.42352	7.57506e-32	Up
RNASE4	-2.49524	8.03859e-32	Down
PKP3	1.08676	8.21586e-32	Up
THAP2	1.23533	8.72962e-32	Up
ATP11B	1.55425	9.13403e-32	Up
SBNO2	1.0242	9.55106e-32	Up
SUSD4	2.56087	9.56809e-32	Up
AIM2	3.93761	9.59222e-32	Up
ATP2A3	-1.42206	9.95543e-32	Down
IL7R	1.14574	1.00689e-31	Up
ATG2A	1.14358	1.02265e-31	Up
TGFBR3	-1.54916	1.11022e-31	Down
ADD3	-1.33321	1.21475e-31	Down
LOC100507564	1.51107	1.38783e-31	Up
HSPBP1	1.71381	1.48434e-31	Up
ROPN1	-2.03031	1.51631e-31	Down
ATG13	1.00345	1.53138e-31	Up
FASTKD5	1.19036	1.54344e-31	Up
CKAP2L	2.41018	1.54965e-31	Up
TMEM51	1.14627	1.69404e-31	Up
DCTD	1.05583	1.85704e-31	Up
TRIM21	1.17594	2.07514e-31	Up
PHYHD1	-1.57151	2.26447e-31	Down
CYP4Z2P	5.38464	2.31992e-31	Up
LCE3D	2.7917	2.46589e-31	Up
HMMR	2.30271	2.58211e-31	Up
AREG	1.11444	2.79248e-31	Up
UNC93A	1.73602	2.85587e-31	Up
HIF3A	-1.59878	2.87649e-31	Down
ASCC3	1.2247	2.87864e-31	Up
ITPKC	1.48908	3.02443e-31	Up
GPX2	1.34681	3.28598e-31	Up
SCIN	-1.09418	3.46306e-31	Down
PNPT1	2.33918	3.53423e-31	Up
GINS1	1.36493	3.64227e-31	Up
ACP5	1.84084	3.65922e-31	Up
WNT2B	-1.14234	3.84298e-31	Down
ZNF557	1.11324	4.10049e-31	Up
PI4K2A	1.22635	4.12714e-31	Up
SLC28A3	1.53721	4.21386e-31	Up
ANGPTL4	1.9666	4.54763e-31	Up
SEMA3E	-2.48827	5.07551e-31	Down
TGM3	2.69736	5.26099e-31	Up
PLCXD2	1.19361	5.82548e-31	Up
BORA	1.59203	6.17434e-31	Up
CAB39L	-1.1704	8.23462e-31	Down
ALAS1	1.42436	8.32373e-31	Up
RUVBL1	1.58151	8.59552e-31	Up
PPP1R1B	-2.61021	8.60082e-31	Down
RHBDF2	1.19075	8.69476e-31	Up
TXNIP	-1.01376	9.86254e-31	Down
ANG	-2.09407	1.05452e-30	Down
CDC20	1.416	1.05611e-30	Up
ATP6V0A4	-2.54624	1.11578e-30	Down
TXNL4B	1.54977	1.13792e-30	Up
CDH3	1.54996	1.17051e-30	Up
ELAPOR1	-1.63027	1.17927e-30	Down
ZNF493	-1.279	1.24569e-30	Down
STK32A	-1.01613	1.25536e-30	Down
TMEM255A	-2.62396	1.32183e-30	Down
ASPM	1.52104	1.33276e-30	Up
LAD1	1.53572	1.45291e-30	Up
GMFB	1.29498	1.48625e-30	Up
KIF23	1.13701	1.5724e-30	Up
ZDHHC21	1.03389	1.60745e-30	Up
RPL23AP32	-1.62833	1.6712e-30	Down
COA7	1.32587	1.72855e-30	Up
ZBED6CL	1.99756	1.77137e-30	Up
MYEOV	-1.36717	2.03245e-30	Down
FRMD3	-1.16873	2.29363e-30	Down
ACOX3	1.09184	2.30812e-30	Up
WIF1	-4.6548	2.34989e-30	Down
RAB31	1.65532	2.36693e-30	Up
KPTN	1.24612	2.40319e-30	Up
HEATR3	1.4703	2.4397e-30	Up
STX19	1.84432	2.50386e-30	Up
TMEM132C	-2.59714	2.74817e-30	Down
TLE2	-1.38556	2.90838e-30	Down
SPRY2	-1.17905	2.94767e-30	Down
MTFR2	1.09218	3.12628e-30	Up
SLC14A1	-3.24896	3.23051e-30	Down
CNRIP1	-1.08893	3.47125e-30	Down
TBC1D12	1.61618	3.60114e-30	Up
KLRB1	1.47906	4.03691e-30	Up
CDCA8	2.22468	4.15487e-30	Up
PMM2	1.38319	4.3602e-30	Up
ZBTB16	-3.95591	4.46306e-30	Down
DDX60L	1.02496	4.90692e-30	Up
SPIRE1	1.00704	5.35299e-30	Up
SELENBP1	-1.24336	5.38862e-30	Down
ELOVL7	1.12916	5.57421e-30	Up
STS	1.76014	5.68594e-30	Up
LIPG	4.1505	6.01249e-30	Up
CLCN3	1.18602	6.56712e-30	Up
LMO4	-1.00558	6.80004e-30	Down
EHF	2.00895	6.80147e-30	Up
CRY2	-1.93293	7.12777e-30	Down
EMX2	-1.63704	8.1504e-30	Down
PLA2G3	2.0261	8.66611e-30	Up
CDCA3	1.61998	8.95814e-30	Up
CXCL10	4.72446	9.13468e-30	Up
ATP13A4	1.28721	9.2953e-30	Up
NR2F2-AS1	-1.99735	9.2953e-30	Down
LAMC2	-1.02677	1.05973e-29	Down
SDR9C7	3.40217	1.18358e-29	Up
ACP3	2.37635	1.19057e-29	Up
NAT1	1.49651	1.19568e-29	Up
SDC2	-1.69184	1.24105e-29	Down
CNNM4	1.84801	1.28772e-29	Up
RAB7B	1.13396	1.45743e-29	Up
EXOSC3	1.13288	1.4811e-29	Up
XRCC4	1.0212	1.57443e-29	Up
STK32B	-1.69649	1.74466e-29	Down
APOL2	1.13411	2.22071e-29	Up
CDC42EP1	1.31828	2.23129e-29	Up
SPRYD4	1.68069	2.3053e-29	Up
SDC4	-1.00262	2.45845e-29	Down
FRZB	-1.48471	2.75853e-29	Down
EXO1	1.90496	3.74577e-29	Up
CENPF	1.17915	3.97641e-29	Up
RELL2	1.25328	4.36571e-29	Up
CCNYL1	1.22279	4.37758e-29	Up
SAMSN1	1.62313	4.63769e-29	Up
FXYD6	-1.90779	4.85384e-29	Down
CYP2C18	2.92459	5.22105e-29	Up
LOC286437	-1.39987	5.35449e-29	Down
SPRR1B	1.56343	5.56389e-29	Up
CDT1	1.24737	5.79023e-29	Up
XPO4	1.11469	6.31058e-29	Up
KCNK5	-1.94345	6.38771e-29	Down
GRN	1.04015	6.53852e-29	Up
NUF2	1.91072	6.74644e-29	Up
TPPP	-2.17344	7.32878e-29	Down
IL13RA1	1.33432	7.34374e-29	Up
MX2	2.50128	7.91269e-29	Up
BTBD19	1.28602	7.97154e-29	Up
PAMR1	-3.08631	8.65847e-29	Down
EGF	-2.02529	1.05938e-28	Down
SAMD8	1.40464	1.09636e-28	Up
GUF1	1.30509	1.1177e-28	Up
C21orf91	1.16135	1.12621e-28	Up
RNF19B	1.06936	1.25696e-28	Up
GPCPD1	1.2592	1.4941e-28	Up
EPHX3	1.89133	1.5241e-28	Up
SLC37A2	1.89534	1.68312e-28	Up
RHOG	1.43783	1.68499e-28	Up
SMC2	1.16003	1.69454e-28	Up
HSD11B1	-4.82368	1.75644e-28	Down
ESRRG	-1.66509	2.00472e-28	Down
PRSS8	1.63967	2.1333e-28	Up
CTSC	1.0376	2.1873e-28	Up
SLC27A1	-1.2933	2.22805e-28	Down
DBN1	-1.38185	2.25368e-28	Down
PDE9A	-1.1135	2.39602e-28	Down
FGFBP2	-3.30365	2.45278e-28	Down
NABP1	1.16748	2.51264e-28	Up
C12orf75	2.2434	2.6737e-28	Up
RAET1E	2.42258	2.80535e-28	Up
LTB4R	1.17956	2.94301e-28	Up
STXBP6	-1.32137	2.99261e-28	Down
SEMA3G	-1.46818	3.04484e-28	Down
ESPL1	1.96895	3.35093e-28	Up
DDX58	1.46598	3.51398e-28	Up
KDM7A-DT	1.39451	3.55227e-28	Up
INHBB	-1.91025	3.61484e-28	Down
CA3	-1.67808	4.31674e-28	Down
CPE	-1.58321	4.3208e-28	Down
TSPAN7	-1.11091	4.32322e-28	Down
SYBU	-1.42295	4.51238e-28	Down
APOBEC3B	2.62447	4.66651e-28	Up
STAT3	1.12485	5.12237e-28	Up
TMEM185B	1.18313	5.93837e-28	Up
RAD51AP1	2.06107	5.99321e-28	Up
SLITRK6	-1.63623	6.81604e-28	Down
DTL	1.74326	7.96835e-28	Up
MYO1E	1.01551	8.1101e-28	Up
THBD	1.17497	8.3009e-28	Up
SORL1	-1.05303	8.73707e-28	Down
NDRG4	1.86025	9.25909e-28	Up
SLITRK4	-1.85389	9.62062e-28	Down
MALL	1.13438	9.89605e-28	Up
ARHGAP20	-1.26653	1.12704e-27	Down
KDM7A	1.10621	1.20693e-27	Up
KBTBD8	1.81831	1.3007e-27	Up
ATAD2	1.02774	1.36558e-27	Up
CLDN23	-1.39229	1.40726e-27	Down
ATP1A2	-1.37712	1.47301e-27	Down
GPAT3	1.75755	1.65135e-27	Up
SLPI	1.10959	1.72315e-27	Up
DGCR11	1.78909	1.72957e-27	Up
FBXO32	-1.18638	1.86496e-27	Down
UBE2C	1.77786	2.22592e-27	Up
CDC45	1.51992	2.25712e-27	Up
PRSS53	1.98506	2.86144e-27	Up
DIO2	1.54852	2.99768e-27	Up
PMCH	1.57357	3.17689e-27	Up
IFRD2	1.34802	3.19331e-27	Up
IGFBP5	-1.59687	3.36179e-27	Down
ZFAND2A	1.08203	3.38895e-27	Up
GBP5	1.55215	3.50438e-27	Up
DHFR	1.09179	4.26253e-27	Up
GLT1D1	1.92005	4.3613e-27	Up
STAM	1.03809	4.525e-27	Up
PLLP	-2.20683	5.20066e-27	Down
SVIP	-1.58729	5.21783e-27	Down
FAM189A2	-2.02558	5.69278e-27	Down
ADIRF	-1.02735	6.27058e-27	Down
DNMT1	1.12565	6.59017e-27	Up
YOD1	1.45865	6.79929e-27	Up
LOC101927699	-1.44921	6.9084e-27	Down
SPRR3	2.91591	7.60273e-27	Up
TNIP3	4.67915	8.0925e-27	Up
CCDC50	-1.03952	8.153e-27	Down
LOC100506100	1.33398	8.22984e-27	Up
LINC00518	1.09745	8.43946e-27	Up
E2F7	1.14072	8.67906e-27	Up
CRCT1	2.70272	8.89162e-27	Up
PIK3R1	-1.07447	8.89162e-27	Down
FERMT2	-1.03343	8.92288e-27	Down
CGNL1	-1.19643	9.33619e-27	Down
CD83	2.27965	9.77666e-27	Up
SLC31A1	1.28477	9.7863e-27	Up
SPAG5	1.72042	1.1102e-26	Up
COL21A1	-1.47618	1.12947e-26	Down
HMOX1	1.88935	1.19373e-26	Up
NUSAP1	1.37259	1.22429e-26	Up
SPIN4	1.29643	1.27845e-26	Up
FBXO5	1.28503	1.34899e-26	Up
IGSF11	-1.91593	1.35104e-26	Down
BOK	1.78975	1.57698e-26	Up
C11orf80	-1.44678	1.57698e-26	Down
ENPP4	-1.76039	1.66889e-26	Down
CST7	2.72379	1.67009e-26	Up
CCL27	-2.9933	1.72417e-26	Down
SLAIN1	-1.38767	1.76594e-26	Down
TMEM225B	-1.51436	1.83949e-26	Down
SCGB2A1	-4.84748	2.04573e-26	Down
RASGEF1B	1.55263	2.04573e-26	Up
RNASE7	3.13633	2.06473e-26	Up
CLSTN2	-1.66371	2.39689e-26	Down
SESTD1	-1.09849	2.53457e-26	Down
USP18	2.43782	2.66176e-26	Up
RPL22L1	1.07252	2.72464e-26	Up
MYADM	-1.11706	2.7417e-26	Down
TMEM139	-1.26512	2.82e-26	Down
GPC6	-1.08005	2.98803e-26	Down
UHRF1	1.0798	3.13358e-26	Up
CERS3	1.34601	3.216e-26	Up
CTSF	-1.07904	3.50773e-26	Down
SULT2B1	2.00002	3.52723e-26	Up
DOK3	1.057	3.64743e-26	Up
KRT18	-3.49483	4.07367e-26	Down
C9orf152	-2.2078	4.53729e-26	Down
ACSS3	-1.09328	4.55471e-26	Down
HMBS	1.88233	4.71922e-26	Up
MRPL46	1.03738	4.78964e-26	Up
SHPK	1.00113	5.15236e-26	Up
SPRR1A	2.19436	5.31591e-26	Up
HS3ST6	-2.34127	6.00062e-26	Down
CD3D	2.78178	6.52806e-26	Up
E2F8	1.80867	7.30329e-26	Up
GFRA1	-1.29892	7.88524e-26	Down
HAPLN3	1.63675	8.03074e-26	Up
GDPD2	-1.40346	8.27337e-26	Down
NAP1L2	-1.16982	8.5048e-26	Down
DZIP1L	-1.57043	9.25085e-26	Down
SLC12A2	-1.29782	9.84265e-26	Down
PRIM1	1.35129	1.00478e-25	Up
ADGRL3	-1.81292	1.00546e-25	Down
TOM1	1.67237	1.03738e-25	Up
TRIM16	1.00038	1.07474e-25	Up
BRIP1	1.1909	1.0826e-25	Up
ST6GALNAC1	2.95404	1.11222e-25	Up
ABLIM3	-1.50371	1.29009e-25	Down
PTRH2	1.05813	1.33837e-25	Up
ZNF35	1.55494	1.36638e-25	Up
EPDR1	-2.29639	1.65199e-25	Down
COX7A1	-1.4795	1.70587e-25	Down
DDIAS	2.50716	1.74595e-25	Up
TNS2	-1.36432	1.74619e-25	Down
CCDC137	1.26416	1.87993e-25	Up
UCA1	3.12447	1.97722e-25	Up
SH3BGR	-1.65712	2.09259e-25	Down
SPNS2	1.23412	2.3048e-25	Up
RHPN2	-1.91626	2.77364e-25	Down
UBE2T	1.7166	2.82813e-25	Up
KRBA1	1.29329	2.8497e-25	Up
EREG	1.86708	3.10265e-25	Up
DACT1	-2.12536	3.10265e-25	Down
CXCL13	3.86524	3.38034e-25	Up
PRELP	-1.17712	3.45841e-25	Down
TENM2	1.2142	3.48271e-25	Up
MPZ	-2.30305	3.72617e-25	Down
G6PD	1.91954	3.78871e-25	Up
INMT	-1.75605	3.86019e-25	Down
LINC00592	2.81151	3.86092e-25	Up
NTN4	-1.12189	3.98805e-25	Down
KRT78	1.42538	4.32874e-25	Up
IGSF22	1.24235	4.44552e-25	Up
GNAZ	-1.67811	4.58756e-25	Down
GPR183	1.83463	4.84714e-25	Up
SEC61A1	1.09818	5.03735e-25	Up
PHYHIP	-3.28311	5.13776e-25	Down
IL19	4.38666	5.22288e-25	Up
KBTBD6	-1.1993	5.72114e-25	Down
EIF4E3	-1.13141	5.81856e-25	Down
DBF4	1.05681	5.83473e-25	Up
EPCAM	-2.13209	6.15073e-25	Down
GPR146	-1.32218	8.02821e-25	Down
FILIP1	-1.13857	8.42831e-25	Down
EID3	1.09298	8.48741e-25	Up
EBF1	-1.31539	9.44786e-25	Down
CALHM6	2.12995	9.58203e-25	Up
SERPINB8	1.17011	1.01237e-24	Up
TCEAL3	-1.04999	1.03115e-24	Down
DPP3	1.24896	1.06099e-24	Up
STEAP1B	3.0031	1.07178e-24	Up
XKRX	2.04878	1.07751e-24	Up
TCF7L1	-1.74866	1.07935e-24	Down
MTCL1	1.85774	1.09641e-24	Up
PNPO	1.02463	1.13953e-24	Up
FHL1	-1.52954	1.44819e-24	Down
FZD7	-1.3175	1.56368e-24	Down
RRN3P3	-1.4574	1.61969e-24	Down
ANKRD33B	-2.32937	1.63776e-24	Down
FAM221A	-1.05477	1.69478e-24	Down
YBX2	-2.03923	1.80723e-24	Down
TUBG2	1.53362	1.8768e-24	Up
AS3MT	-1.0341	2.01397e-24	Down
PRMT6	1.54831	2.04294e-24	Up
KCTD21	2.09676	2.10831e-24	Up
MLKL	1.69189	2.12336e-24	Up
LYPD6B	-1.20142	2.14874e-24	Down
ACADL	-1.51748	2.16945e-24	Down
COBL	-1.38085	2.18826e-24	Down
C16orf91	1.01783	2.38976e-24	Up
BCKDK	1.17541	2.49038e-24	Up
ATP6V1G1	1.12862	2.53634e-24	Up
LTF	3.99573	2.54267e-24	Up
CYP4F22	2.19945	2.54267e-24	Up
DDIT4L	-2.38014	2.7347e-24	Down
SGCE	-1.27512	2.78884e-24	Down
ANKRD36C	-1.81216	3.21464e-24	Down
OIP5	1.68797	3.25488e-24	Up
DEPDC1	1.10086	3.32088e-24	Up
ATP1B2	-1.49795	3.44362e-24	Down
LINC01215	2.55139	4.1201e-24	Up
TSPAN8	-2.44528	4.43211e-24	Down
PKP1	1.69945	4.63893e-24	Up
CXCL17	3.02293	4.66069e-24	Up
COX10	1.04584	4.95049e-24	Up
LAMTOR4	-1.13724	5.17806e-24	Down
LONRF2	-1.0793	5.51126e-24	Down
HJURP	1.58287	6.07598e-24	Up
CYP2J2	-1.96924	6.53952e-24	Down
CXCL9	4.14839	6.99449e-24	Up
RBM20	-1.42783	7.56414e-24	Down
MDFI	1.65038	7.56414e-24	Up
MIR181A2HG	-1.6127	7.84134e-24	Down
CAVIN1	-1.21111	7.98974e-24	Down
CAMK1	-1.39243	8.05103e-24	Down
EPHX1	-1.16031	8.40939e-24	Down
CSNK1E	1.11946	9.4505e-24	Up
CBX7	-1.27436	1.16805e-23	Down
ETHE1	1.69399	1.26661e-23	Up
SOX8	-1.908	1.26723e-23	Down
KLRK1-AS1	2.33292	1.33083e-23	Up
HYLS1	1.21434	1.39522e-23	Up
DPH2	1.19535	1.39649e-23	Up
MCM5	1.36766	1.57073e-23	Up
TGFA	1.32293	1.65335e-23	Up
PRMT3	1.06685	1.74146e-23	Up
CROT	1.1331	1.99382e-23	Up
AGAP11	-1.25184	2.18866e-23	Down
TRIM59	1.27015	2.2165e-23	Up
PCP4L1	2.92252	2.21951e-23	Up
CCDC51	1.24205	2.32425e-23	Up
IL26	2.02467	2.48134e-23	Up
CDR1	-2.38092	2.56767e-23	Down
ASPA	-1.5472	2.59572e-23	Down
LINC00312	-1.05714	2.94616e-23	Down
CH25H	2.27607	3.08829e-23	Up
RDH12	1.41827	3.41983e-23	Up
GPR1	1.70709	3.70388e-23	Up
SLC25A25	1.24361	3.79032e-23	Up
ARHGEF26	-1.07878	3.96425e-23	Down
VPS9D1	1.07187	4.37131e-23	Up
CD2	2.37196	4.37162e-23	Up
ZFP14	-1.17051	5.52814e-23	Down
PTBP3	1.06146	6.07529e-23	Up
FAM185A	-1.01799	6.18083e-23	Down
NPM3	1.03738	6.2745e-23	Up
GZMA	2.68898	6.28275e-23	Up
CCNO	2.04543	6.69047e-23	Up
BDKRB2	1.19488	6.71228e-23	Up
ZNF652	-1.55715	8.357e-23	Down
IVL	2.12554	8.40388e-23	Up
FKBP1B	1.65342	8.49848e-23	Up
MROH6	1.34322	9.00599e-23	Up
OSR1	-1.82938	9.10419e-23	Down
SLC26A2	-2.03644	9.38801e-23	Down
C1QTNF7	-1.89324	9.81117e-23	Down
PRR15L	-2.12898	9.90838e-23	Down
MSMB	-3.49596	1.08667e-22	Down
ZSCAN31	1.60564	1.09105e-22	Up
CNGA1	-1.18415	1.18865e-22	Down
ABCA9	-1.1172	1.36725e-22	Down
RHBDL2	1.16164	1.38982e-22	Up
PLAAT3	-2.16737	1.43049e-22	Down
BEX4	-1.00126	1.46631e-22	Down
LYAR	1.10874	1.53141e-22	Up
TMEM65	1.14519	1.57796e-22	Up
ANKRD6	-1.04614	1.72786e-22	Down
SGMS2	1.13555	1.72976e-22	Up
KIAA0895	-1.28163	2.18057e-22	Down
REN	3.45648	2.69598e-22	Up
CD34	-1.56946	2.78456e-22	Down
GSTA3	-3.27339	2.8731e-22	Down
PIGX	1.18	3.38059e-22	Up
SYT8	-1.7159	3.38363e-22	Down
TRAM1L1	-1.77947	3.40286e-22	Down
ECRG4	-1.94549	3.60208e-22	Down
PDCD2L	1.34415	3.92485e-22	Up
MCM10	1.2281	4.00641e-22	Up
IFI44L	2.76634	4.07976e-22	Up
EML6	1.42644	4.26006e-22	Up
NR1H3	-1.47345	4.50797e-22	Down
NEGR1	-1.14756	5.00424e-22	Down
TCF19	1.0339	5.06823e-22	Up
ZDHHC11	-2.2657	5.29619e-22	Down
FABP3	-1.47913	5.3372e-22	Down
RERGL	-2.17057	5.36865e-22	Down
ASL	1.21205	5.44263e-22	Up
FAM111B	1.07086	5.46729e-22	Up
SLC25A21-AS1	-1.01779	5.56922e-22	Down
GSTM5	-2.2486	5.58949e-22	Down
AARS2	1.01222	5.96176e-22	Up
MND1	1.34315	6.54812e-22	Up
NPTN-IT1	-1.24101	6.72807e-22	Down
TLR2	2.12983	7.27751e-22	Up
SLIT2	-1.1758	9.01778e-22	Down
MMP12	4.01361	9.41016e-22	Up
PAIP2B	-1.23685	9.89431e-22	Down
BTBD11	1.14019	1.02267e-21	Up
GPRC5A	-1.5568	1.11091e-21	Down
MCM2	1.27711	1.18478e-21	Up
METTL1	1.11664	1.2862e-21	Up
KCTD11	1.08209	1.31592e-21	Up
P2RY2	1.51135	1.3343e-21	Up
HARBI1	1.05038	1.39026e-21	Up
OSR2	-1.53567	1.42714e-21	Down
SHROOM4	-1.1947	1.50788e-21	Down
PLP1	-1.95483	1.53071e-21	Down
FEN1	1.02663	1.75974e-21	Up
PSMB10	1.11765	1.79279e-21	Up
FIBIN	-1.04287	2.02137e-21	Down
RNF128	-1.27691	2.36981e-21	Down
CHP2	-1.6414	2.48952e-21	Down
PRICKLE3	1.66838	2.77148e-21	Up
ADAM10	1.22813	2.85494e-21	Up
EN1	-1.05144	3.10258e-21	Down
SLC66A1	1.06072	3.54402e-21	Up
SGO2	1.14372	3.60518e-21	Up
ICOS	2.09874	3.75335e-21	Up
PNKP	1.37214	4.26846e-21	Up
SLC39A6	1.53	4.58456e-21	Up
AP5S1	1.10111	4.87359e-21	Up
C15orf48	1.96398	5.38162e-21	Up
RTN4IP1	1.10498	5.50498e-21	Up
TP53I3	1.54534	5.97987e-21	Up
DOCK9-DT	1.04747	6.12963e-21	Up
LINC01091	-1.01247	6.19399e-21	Down
SORCS2	1.20995	6.47139e-21	Up
TUBBP5	1.98769	6.63315e-21	Up
PTN	-1.45203	7.16623e-21	Down
MB	-1.98102	8.28003e-21	Down
LINC01116	-1.20412	8.7524e-21	Down
BID	1.19172	9.33713e-21	Up
LMOD1	-1.96764	9.41708e-21	Down
ELF3	1.62972	9.58218e-21	Up
ENO2	-1.47859	9.90735e-21	Down
STARD9	-1.13054	1.02818e-20	Down
PALM	-1.02905	1.05995e-20	Down
CLMP	-1.34685	1.09062e-20	Down
ACSF2	-1.2166	1.1026e-20	Down
SMCO4	1.58926	1.16353e-20	Up
VSIG10L2	-2.98223	1.17027e-20	Down
CYB5R3	-1.11493	1.2363e-20	Down
RELN	-1.24836	1.25228e-20	Down
ZNF850	-1.17915	1.28823e-20	Down
AGTR1	-2.28558	1.31507e-20	Down
EXOC3	1.00812	1.31875e-20	Up
BYSL	1.41567	1.3781e-20	Up
CARMN	-2.05928	1.50844e-20	Down
DNER	-1.79419	1.53579e-20	Down
S100A1	-1.45201	1.59744e-20	Down
C7	-1.18622	1.77515e-20	Down
GRHL1	1.22527	1.80411e-20	Up
OSTM1	1.05787	1.85844e-20	Up
CYP39A1	-1.31666	2.00453e-20	Down
VPS37B	1.22037	2.01407e-20	Up
P2RY1	2.03482	2.056e-20	Up
CEP76	1.02764	2.1651e-20	Up
CCDC146	-1.6912	2.19126e-20	Down
PDZD2	-1.03292	2.26301e-20	Down
KCNMB4	-1.03901	2.56916e-20	Down
CTNS	1.54201	2.61697e-20	Up
IDE	1.18285	3.28318e-20	Up
SLC23A2	1.4152	3.38478e-20	Up
MYH14	-1.23003	3.46854e-20	Down
FAM83F	1.02772	3.50983e-20	Up
PRIMA1	-1.44445	3.79827e-20	Down
IPO4	1.28143	4.05015e-20	Up
SMG1P5	-1.48475	5.28891e-20	Down
RMI2	1.08043	5.47153e-20	Up
SLC35F1	-1.44008	6.4134e-20	Down
DAAM2	-1.1433	6.53445e-20	Down
DLG2	-1.86807	6.54544e-20	Down
GABRA4	1.26632	6.69274e-20	Up
TP53RK	1.08792	7.40958e-20	Up
LMCD1	-1.12495	7.6576e-20	Down
NEXN	-1.35139	7.8008e-20	Down
NOP2	1.28519	8.17521e-20	Up
RAMP2	-1.37079	8.31644e-20	Down
MSRB1	1.18394	8.78307e-20	Up
FBXL19	1.03021	8.92795e-20	Up
EPHA4	1.0055	9.55466e-20	Up
PLN	-1.77105	1.1025e-19	Down
TNMD	-3.24137	1.115e-19	Down
ADH1B	-1.0878	1.33462e-19	Down
FA2H	-1.07709	1.3683e-19	Down
KRT19	-2.55785	1.40493e-19	Down
CPEB4	1.08501	1.41061e-19	Up
RDH5	-1.46437	1.83862e-19	Down
GXYLT2	-1.92535	1.98072e-19	Down
MIR100HG	-1.00031	1.98961e-19	Down
MINPP1	1.15243	1.99549e-19	Up
ALG14	1.08131	2.06957e-19	Up
FBN2	1.03999	2.24191e-19	Up
ITGAL	1.34021	2.2846e-19	Up
GPR65	1.69714	2.66279e-19	Up
TNNI2	-2.15138	2.76622e-19	Down
DNASE1L3	1.12216	2.81146e-19	Up
FXYD1	-1.51667	2.82852e-19	Down
MMP7	-1.38361	3.00514e-19	Down
SIAH2	1.04464	3.13231e-19	Up
IL1B	2.93612	3.13231e-19	Up
ZNF137P	-1.30421	3.46979e-19	Down
ZNF419	-1.2342	3.48867e-19	Down
GYPC	-2.12701	3.79683e-19	Down
CYP27B1	2.56209	3.82228e-19	Up
HCAR3	1.69061	3.99621e-19	Up
NDNF	-1.15055	4.00201e-19	Down
TBX15	-1.04388	4.25989e-19	Down
CHIC2	1.01228	4.67061e-19	Up
IL34	-1.18938	5.93649e-19	Down
TST	1.11885	5.99113e-19	Up
TFAP2B	-1.26725	6.06468e-19	Down
ZNF423	-1.17742	6.11157e-19	Down
TANGO6	1.1351	6.48796e-19	Up
MYBPC1	-1.73609	6.62357e-19	Down
CCL2	1.24681	6.79459e-19	Up
SGPP2	1.58291	6.81344e-19	Up
TLCD4	-2.74567	6.96435e-19	Down
ARHGAP11A	1.03764	6.99526e-19	Up
CDC42EP5	1.8819	7.13626e-19	Up
MGP	-1.0564	8.25555e-19	Down
MID1IP1	1.03754	8.35004e-19	Up
NAPSB	1.2116	8.95852e-19	Up
ZIC2	2.04351	9.53957e-19	Up
CCL22	1.87428	9.93386e-19	Up
ING2	1.0148	1.03881e-18	Up
THRSP	-3.82321	1.09696e-18	Down
FAM174C	1.10575	1.15637e-18	Up
MON1A	1.23384	1.19349e-18	Up
LOC729732	-1.39518	1.19365e-18	Down
IRF8	1.12497	1.21121e-18	Up
SHCBP1	1.79096	1.23341e-18	Up
AQP9	-3.11499	1.31582e-18	Down
PDZD4	-1.37763	1.33212e-18	Down
CCDC114	-1.30827	1.52296e-18	Down
RSPH1	-1.24199	1.54688e-18	Down
TMEM178A	-1.73328	1.56413e-18	Down
MTARC1	-1.60125	1.56413e-18	Down
ZNF862	-1.12164	1.60259e-18	Down
PI15	1.08345	1.61755e-18	Up
CRIP2	-1.59258	1.6453e-18	Down
RANGAP1	1.08927	1.72502e-18	Up
BEND3	1.41149	1.8045e-18	Up
CES1	-2.45307	2.13778e-18	Down
AMDHD1	2.11591	2.1673e-18	Up
DNAL1	-1.29427	2.24761e-18	Down
ZKSCAN1	-1.02657	2.39858e-18	Down
ALOXE3	1.09281	2.61988e-18	Up
ZFPM2	-1.51933	2.86617e-18	Down
C15orf62	1.07352	2.93285e-18	Up
DYNLRB2	-1.31421	3.42978e-18	Down
SLC26A4	2.27588	3.82242e-18	Up
CARMIL3	1.21746	3.89087e-18	Up
NWD2	1.84046	4.1872e-18	Up
C5orf46	-1.77243	4.44987e-18	Down
SAMD9L	1.2665	4.49891e-18	Up
ITK	1.71575	4.66041e-18	Up
CACNA2D3	1.54895	4.73045e-18	Up
NAP1L3	-1.69278	5.04523e-18	Down
SASH3	1.56747	5.89154e-18	Up
SRGAP2C	-1.21322	5.92658e-18	Down
ACTA2	-1.25672	6.20983e-18	Down
CTTNBP2	-1.09823	6.34251e-18	Down
ASPN	-1.07644	6.55153e-18	Down
AGAP9	-1.40868	6.71487e-18	Down
PLAG1	-1.19963	7.04345e-18	Down
GABRP	-1.80591	7.04485e-18	Down
FAAH2	1.11416	7.06434e-18	Up
MYOC	-2.32426	7.18106e-18	Down
FAM149A	-1.16352	7.33698e-18	Down
TMEM213	-1.37276	7.40138e-18	Down
ZYG11A	2.13394	7.6028e-18	Up
KIF15	1.46205	8.21551e-18	Up
SELL	1.92215	8.27464e-18	Up
AKAP12	-1.05137	8.43744e-18	Down
TRPM6	1.17406	9.71906e-18	Up
ZNF667-AS1	-1.23782	1.02125e-17	Down
CUX2	-1.57599	1.09639e-17	Down
CA6	-1.04617	1.11539e-17	Down
AOC3	-1.31426	1.12126e-17	Down
KCNN4	-1.69074	1.12868e-17	Down
SKA1	1.00117	1.26316e-17	Up
SNORD89	1.11224	1.3207e-17	Up
NRIP2	-1.18257	1.35263e-17	Down
ADGRD1	-1.69392	1.37128e-17	Down
FOLH1B	1.23871	1.3917e-17	Up
BEX5	-1.07023	1.45479e-17	Down
MIA	-1.46525	1.48061e-17	Down
GBP6	1.24992	1.5561e-17	Up
ANLN	1.14137	1.58252e-17	Up
CRACR2B	-1.0878	1.62405e-17	Down
PYCARD-AS1	1.63062	1.62691e-17	Up
NNT-AS1	-1.17048	1.62695e-17	Down
SLAMF8	1.34022	1.71621e-17	Up
IPO13	1.26288	1.84432e-17	Up
TMEM99	-1.00794	1.85101e-17	Down
SLC39A2	1.64082	1.93305e-17	Up
GSDME	2.16517	1.98606e-17	Up
CREB3L4	-1.34491	2.20024e-17	Down
TAFA2	-1.13777	2.36113e-17	Down
LINC01537	-1.73195	2.5427e-17	Down
FBLN5	-1.58423	2.60384e-17	Down
WFDC3	-3.601	2.63256e-17	Down
C9orf40	1.00327	3.04638e-17	Up
ZNF415	-1.7668	3.09961e-17	Down
GPRASP1	-1.51559	3.32442e-17	Down
MTG1	1.45633	3.50314e-17	Up
FAM13A-AS1	-1.0899	3.53867e-17	Down
ANKDD1A	-1.18438	3.72854e-17	Down
KCNRG	1.56548	4.11502e-17	Up
PSD3	-1.13681	4.34971e-17	Down
HSD11B2	-1.24146	4.38583e-17	Down
ABCD3	1.20484	4.43233e-17	Up
SLC16A10	1.35998	4.44105e-17	Up
SGCG	-2.31265	4.58172e-17	Down
EFHD1	-1.2084	4.70835e-17	Down
MAMDC2	-1.21997	5.13978e-17	Down
LEPR	-1.54203	5.19133e-17	Down
LGALS1	-1.30413	5.50056e-17	Down
PLPP3	-1.43734	5.68965e-17	Down
LOC101927972	2.12472	5.76997e-17	Up
DLX5	1.48608	5.80139e-17	Up
ADRA2A	-1.03341	6.21348e-17	Down
BST1	-1.4059	6.25551e-17	Down
BATF3	1.45	6.2957e-17	Up
OLFML3	-1.14969	6.52779e-17	Down
TAGLN	-1.2408	6.54266e-17	Down
LILRB2	1.55764	6.81711e-17	Up
AHNAK2	-1.12832	6.91533e-17	Down
EPB41L4A-DT	1.22938	8.83299e-17	Up
SNHG28	-1.33469	9.21384e-17	Down
APOC1	-2.39834	9.2508e-17	Down
FREM2	-2.55514	9.46371e-17	Down
NYNRIN	-1.05413	1.02692e-16	Down
FAM238C	1.3217	1.02785e-16	Up
KIFC1	1.06829	1.0969e-16	Up
CMYA5	-1.32772	1.09872e-16	Down
CYP1B1	-1.29159	1.10813e-16	Down
FAM228B	-1.12443	1.15725e-16	Down
NES	1.02286	1.22626e-16	Up
MYOCD	-1.01107	1.32571e-16	Down
SUV39H1	1.04921	1.41329e-16	Up
CYP4F12	-1.43035	1.54011e-16	Down
H3C3	1.24591	1.6201e-16	Up
ZNF770	1.04852	1.69062e-16	Up
ZFP2	-1.25757	1.82121e-16	Down
ABCA11P	-1.08976	1.8531e-16	Down
SLC22A15	-1.25915	1.88015e-16	Down
CKMT2	-1.22029	1.94653e-16	Down
LPL	-2.44505	2.21907e-16	Down
PPP1R1A	-1.87507	2.33225e-16	Down
PPARG	-1.62797	2.36264e-16	Down
TRBC1	1.67436	2.43287e-16	Up
FCGR3B	2.38233	2.4609e-16	Up
ITGBL1	-1.09956	2.53159e-16	Down
RBM28	1.00389	3.02124e-16	Up
TG	-1.51041	3.02994e-16	Down
SCGB1D2	-2.01005	3.27891e-16	Down
SPC24	1.29517	3.29635e-16	Up
SOST	3.42855	3.52945e-16	Up
SNX10	1.26996	3.9523e-16	Up
RITA1	1.39395	4.07308e-16	Up
CRAT	-2.18702	4.10248e-16	Down
HYMAI	-2.09251	4.87942e-16	Down
CLIC3	1.66994	5.36931e-16	Up
SLFN12	1.09314	5.53353e-16	Up
CLEC5A	1.51663	6.25938e-16	Up
CFH	-1.25673	6.56852e-16	Down
SERPINB7	1.70317	6.77578e-16	Up
TM7SF2	1.21056	6.94188e-16	Up
MID2	1.14834	8.12195e-16	Up
PSG7	2.31653	8.13197e-16	Up
BDKRB1	1.06058	8.21848e-16	Up
CASQ2	-2.13393	9.07526e-16	Down
IL17D	-1.3221	9.54334e-16	Down
EDAR	-1.44586	9.64296e-16	Down
SLC44A3	-1.24115	9.83001e-16	Down
LOC105379426	-1.52469	1.04095e-15	Down
MYOT	-1.4333	1.05563e-15	Down
NUDT11	-1.1322	1.0819e-15	Down
GPC3	-1.23904	1.13238e-15	Down
TMEM125	1.02084	1.26184e-15	Up
ZNF785	-1.0332	1.31961e-15	Down
CSPG4	-1.11958	1.37699e-15	Down
ADCY6	-1.29454	1.51302e-15	Down
IL36A	2.6278	1.55422e-15	Up
RAB9B	-1.1419	1.56467e-15	Down
STAC2	-1.74762	1.73949e-15	Down
MYC	1.04013	1.84565e-15	Up
SERPINA3	2.71394	1.91537e-15	Up
KLK8	1.62106	1.94846e-15	Up
DHRS13	1.32193	1.99505e-15	Up
PPM1K	-1.17607	2.09995e-15	Down
MGST1	-1.06873	2.10157e-15	Down
IL1RN	1.02834	2.16709e-15	Up
MYOM2	-1.38878	2.39028e-15	Down
AQP5	-2.06803	2.78233e-15	Down
KRT15	-1.08975	2.85978e-15	Down
SLC5A6	1.02158	2.89313e-15	Up
IL2RG	1.57865	3.38171e-15	Up
CACNB4	1.03445	3.53817e-15	Up
IGFBP6	-1.99604	3.68267e-15	Down
LINC01140	-1.00088	4.16773e-15	Down
HERC5	1.58372	4.17348e-15	Up
APELA	2.42354	4.732e-15	Up
IL18RAP	1.65011	5.5904e-15	Up
CD200	-1.09594	6.4433e-15	Down
DTX4	-1.21728	6.68739e-15	Down
RBKS	1.0943	7.79568e-15	Up
SKA3	1.13443	8.30845e-15	Up
SLC12A8	1.44962	9.09654e-15	Up
NRIP1	1.1155	9.42882e-15	Up
SOX21-AS1	1.39003	9.60924e-15	Up
GPIHBP1	-1.58564	9.94797e-15	Down
PSMD6-AS2	-1.58763	1.00631e-14	Down
RBPMS2	-1.37239	1.00631e-14	Down
PMAIP1	1.15513	1.07803e-14	Up
PRO1804	-1.63458	1.15903e-14	Down
CFD	-1.04294	1.23917e-14	Down
ISLR	-1.39253	1.45476e-14	Down
VTCN1	-1.21213	1.5145e-14	Down
ZNF282	1.06756	1.92445e-14	Up
PDZRN4	-1.67749	1.97583e-14	Down
PIK3C2G	-1.37106	2.05896e-14	Down
FMO1	1.49929	2.05903e-14	Up
PLAUR	1.20599	2.36486e-14	Up
LOC100190986	-1.4568	2.42521e-14	Down
IL12B	2.31257	2.51579e-14	Up
PIK3R5	1.0338	2.58752e-14	Up
HMGCS1	1.26312	2.69164e-14	Up
CALML5	1.45982	2.70292e-14	Up
PIP	-1.95751	2.70633e-14	Down
SLC23A1	1.35514	2.73441e-14	Up
FGF13	-1.23772	2.96563e-14	Down
CYTIP	1.18526	3.05706e-14	Up
TSLP	1.23403	3.10172e-14	Up
NEIL3	1.28073	3.14512e-14	Up
CNNM1	1.15418	3.20269e-14	Up
STRC	-1.06516	3.36876e-14	Down
FABP4	-2.23616	3.57759e-14	Down
KCTD4	2.07722	3.59627e-14	Up
CNTNAP3	-1.41029	4.41035e-14	Down
ABCA6	-1.17087	4.50561e-14	Down
CAMSAP3	-1.01813	4.62452e-14	Down
ACOX2	-1.89945	4.77918e-14	Down
CCL8	1.76106	4.79145e-14	Up
CHST1	1.04191	5.48938e-14	Up
ITM2C	-1.0234	5.90446e-14	Down
S100P	1.55978	6.26351e-14	Up
LOC101927069	-1.16186	7.90048e-14	Down
MAP4K1	1.1665	8.1818e-14	Up
YDJC	1.06874	8.58741e-14	Up
GALNT15	-1.70948	9.13356e-14	Down
GNLY	1.67017	1.08485e-13	Up
WEE1	-1.26512	1.09752e-13	Down
CHRDL1	-1.27394	1.1074e-13	Down
ZNF385D	-1.00605	1.13334e-13	Down
NLRP2	1.67214	1.18249e-13	Up
SAPCD2	1.30388	1.20205e-13	Up
NCF2	1.17589	1.25796e-13	Up
GRB14	-1.97195	1.26193e-13	Down
PRKAR2B	-1.17425	1.30745e-13	Down
HSD17B2	2.65045	1.41105e-13	Up
HSPB6	-1.72101	1.52684e-13	Down
HGH1	1.11296	1.71676e-13	Up
IGFL2	-1.61104	1.73788e-13	Down
LOC100506098	-1.0037	1.77859e-13	Down
HOXC9	-1.24959	1.85105e-13	Down
SCAPER	1.16502	1.90943e-13	Up
PPP1R36	-1.19242	2.02443e-13	Down
P2RY8	1.44596	2.02625e-13	Up
MRAP2	1.52801	2.04818e-13	Up
FADS2	-1.23335	2.06671e-13	Down
PEX11A	-1.22871	2.29506e-13	Down
SCARA5	-1.06771	2.32186e-13	Down
LGR5	-1.25936	2.48925e-13	Down
TAPT1-AS1	-1.3713	2.52298e-13	Down
MMP9	1.51736	2.7418e-13	Up
ASB6	1.29729	3.02514e-13	Up
ANXA9	2.07402	3.1725e-13	Up
LOC102724851	-1.54408	3.36814e-13	Down
CARD18	1.61077	3.62485e-13	Up
CD1A	-1.16037	3.95927e-13	Down
YJU2	1.10851	4.12848e-13	Up
CD207	-1.65369	4.14616e-13	Down
PI16	-1.68	4.20484e-13	Down
PSORS1C2	2.04161	4.40047e-13	Up
CALHM5	-1.23301	4.47928e-13	Down
PNPLA1	1.36052	4.62196e-13	Up
ACSBG1	-2.01378	5.42395e-13	Down
LRRC55	1.52221	5.64935e-13	Up
MIOS-DT	-1.09848	6.13662e-13	Down
ZNF793	-1.1091	6.79113e-13	Down
CAPZA3	-1.31919	6.91477e-13	Down
MIR570HG	-1.45637	6.91776e-13	Down
UCHL1	-1.20431	6.9258e-13	Down
NCAPH	1.05753	6.95645e-13	Up
TRG-AS1	1.64332	7.61443e-13	Up
SPRR2G	1.13804	8.36166e-13	Up
HAO2	-2.41717	8.57765e-13	Down
P2RX1	-1.68267	8.94431e-13	Down
VIT	-1.97331	9.55947e-13	Down
SUSD1	1.25435	9.62088e-13	Up
MAL	-1.4942	9.85029e-13	Down
CD8A	1.99685	9.85029e-13	Up
FCGBP	-1.0551	1.04148e-12	Down
RORA-AS1	-1.07003	1.09351e-12	Down
TRHDE-AS1	-1.25825	1.32713e-12	Down
ZNF204P	-1.15417	1.47322e-12	Down
CNTNAP3P2	-1.55785	1.54102e-12	Down
ELOVL3	-3.07943	1.69897e-12	Down
SHC2	-1.02213	1.71403e-12	Down
MICU3	-1.12398	1.94241e-12	Down
GAL	-2.70846	2.14068e-12	Down
FRMPD1	1.00627	2.14738e-12	Up
IL37	-2.64433	2.32799e-12	Down
FAR2	-1.70828	2.42967e-12	Down
SGCA	-1.13515	2.58201e-12	Down
TMEM200A	-1.35294	3.32065e-12	Down
RSPO1	-1.04608	3.32258e-12	Down
XPNPEP2	-1.20884	3.32909e-12	Down
SP8	-1.22801	3.38205e-12	Down
SPDYE2	-1.40908	3.55998e-12	Down
SERPINB12	1.29311	3.84494e-12	Up
MYRFL	-1.19027	4.01658e-12	Down
SCGB2B2	-1.27054	4.32555e-12	Down
GPR160	-1.21029	4.43481e-12	Down
MUC1	-1.68402	5.30678e-12	Down
DUSP5	1.19112	8.33935e-12	Up
P4HTM	-1.05582	8.6963e-12	Down
WFDC12	2.09185	8.8113e-12	Up
GDPD5	-1.11242	9.07378e-12	Down
FABP7	-2.23044	9.10158e-12	Down
CASP5	2.25942	9.31148e-12	Up
MMP1	2.77676	9.81927e-12	Up
PLIN4	-2.56441	1.40054e-11	Down
DPT	-1.29016	1.56375e-11	Down
PPP1R14A	-1.5172	1.62648e-11	Down
AGR3	-2.07874	1.64987e-11	Down
HLA-DQB2	-1.21105	1.7224e-11	Down
GLDC	-2.55917	1.90986e-11	Down
CT69	1.5244	2.00078e-11	Up
CDHR1	-1.50283	2.03987e-11	Down
HSPA6	1.0477	2.18039e-11	Up
HPGDS	-1.92282	3.04437e-11	Down
FTX	-1.53879	3.18792e-11	Down
TMPRSS11E	-2.12438	3.35191e-11	Down
PECR	-1.13636	3.47108e-11	Down
RGS18	1.38466	3.53096e-11	Up
LVRN	-1.76008	3.56795e-11	Down
LEP	-2.67793	3.79757e-11	Down
ERVMER34-1	1.26132	4.02333e-11	Up
PRPH	-1.19306	4.19335e-11	Down
NOG	-1.02686	4.38684e-11	Down
IDO1	1.3464	4.49484e-11	Up
SSC5D	-1.15258	5.34033e-11	Down
OCA2	-1.36468	5.48097e-11	Down
CDSN	1.6151	5.79953e-11	Up
C1orf210	1.11798	5.83787e-11	Up
ADHFE1	-1.36362	6.06107e-11	Down
RPTN	1.67895	6.20581e-11	Up
SERHL2	-1.29992	6.23181e-11	Down
CYP4B1	-1.08213	6.35118e-11	Down
SLC39A4	1.1556	6.44666e-11	Up
GSTM3	-1.1087	6.48034e-11	Down
CD248	-1.03284	6.78729e-11	Down
RBP4	-2.3995	8.04438e-11	Down
AMIGO1	-1.40377	8.65681e-11	Down
ZNF682	-1.02005	9.0548e-11	Down
LOC100505915	-1.53458	1.03043e-10	Down
EMC3-AS1	-1.12621	1.07964e-10	Down
RGS22	-1.38679	1.13959e-10	Down
CYP2E1	1.09549	1.14436e-10	Up
TMC4	-1.16734	1.14516e-10	Down
NPTX2	-1.29341	1.29481e-10	Down
XK	1.227	1.36592e-10	Up
RGS19	1.18124	1.41625e-10	Up
IGDCC4	-1.04074	1.55643e-10	Down
FAT4	-1.1407	1.76812e-10	Down
MFAP4	-1.08597	1.89532e-10	Down
SELE	2.12198	1.93586e-10	Up
LRRTM2	-1.17734	1.97038e-10	Down
MEST	-1.32216	2.01819e-10	Down
BPY2	-3.28256	2.0249e-10	Down
LYVE1	-1.40056	2.08222e-10	Down
LINC00886	-1.09406	2.16444e-10	Down
AZGP1P1	1.03875	2.37825e-10	Up
ISL1	1.68093	2.44481e-10	Up
CIDEC	-2.02601	2.64658e-10	Down
SLC25A18	-1.56142	2.67721e-10	Down
DCD	-1.11686	2.68471e-10	Down
SEMA4G	-1.43078	2.71402e-10	Down
ALKAL2	-1.59104	3.16735e-10	Down
NLRC3	1.14015	3.22944e-10	Up
LINC00622	-1.17498	3.38267e-10	Down
LOC644656	1.0376	3.55385e-10	Up
PCP4	-1.75892	3.71478e-10	Down
PLIN1	-2.77992	4.63688e-10	Down
DNASE1L2	1.09498	4.6503e-10	Up
TIMP4	-1.53286	4.88647e-10	Down
IFI35	1.20754	5.10011e-10	Up
FBP1	-1.40897	5.14933e-10	Down
STRN4	1.02473	5.21642e-10	Up
DKK1	-1.33712	5.37538e-10	Down
HSD3B1	-1.16838	6.08925e-10	Down
TMEM159	-1.16917	7.21697e-10	Down
KRT4	-2.05041	7.29306e-10	Down
MFAP5	-1.29435	7.45818e-10	Down
AWAT1	-2.26217	7.50122e-10	Down
NLRP7	1.10312	8.2851e-10	Up
OMD	-1.6456	8.83412e-10	Down
SNRNP200	-1.03346	1.02735e-09	Down
COCH	-1.17701	1.04691e-09	Down
GSPT2	-1.03857	1.13039e-09	Down
MATN4	-1.0019	1.36337e-09	Down
LOC101929774	-1.22236	1.51477e-09	Down
SGK2	-1.4033	1.61292e-09	Down
GPR171	1.48684	1.81704e-09	Up
FHOD3	-1.12906	1.83168e-09	Down
GPAM	-1.80411	1.94795e-09	Down
LYZ	1.32144	2.08061e-09	Up
OGN	-2.00099	2.10072e-09	Down
FAM3B	-1.44294	2.38134e-09	Down
SOAT1	-1.3184	2.44303e-09	Down
SLC27A2	-1.5642	2.99293e-09	Down
MUC20	-1.09243	3.37139e-09	Down
IL24	1.28986	5.69373e-09	Up
ALOX5AP	1.00742	5.73992e-09	Up
PLA2G4E-AS1	1.29932	5.79698e-09	Up
LGALS2	1.49353	6.39073e-09	Up
PSG4	2.43946	6.5035e-09	Up
KRT24	1.41122	6.94356e-09	Up
IGSF10	-1.61078	9.1358e-09	Down
PM20D1	-3.82682	1.05236e-08	Down
BCHE	-1.08277	1.05316e-08	Down
KIF21B	1.1292	1.23054e-08	Up
CYP4F2	1.83146	1.3869e-08	Up
PRR9	3.14243	1.46178e-08	Up
CEACAM6	-1.38242	1.46299e-08	Down
OPRPN	-1.23924	1.53108e-08	Down
SCGB2A2	-1.13166	1.64932e-08	Down
CYP4F8	-2.22812	1.77399e-08	Down
BAMBI	-1.09892	3.96604e-08	Down
OVGP1	-1.29208	4.28602e-08	Down
SLURP1	1.66685	4.7147e-08	Up
NME9	-1.17839	4.8436e-08	Down
BISPR	1.23515	5.74172e-08	Up
C1QB	1.36787	5.81576e-08	Up
ERC2	1.07203	6.74606e-08	Up
PLAC8	1.07472	1.05336e-07	Up
PDZK1	-1.71139	1.10157e-07	Down
PNLDC1	-1.33489	1.36718e-07	Down
CLDN10	-1.19601	1.64367e-07	Down
TPPP3	-1.19516	1.95848e-07	Down
KRT79	-2.42336	1.97432e-07	Down
CCN5	-1.33949	1.99918e-07	Down
WAKMAR2	-1.32777	2.07133e-07	Down
CCL18	2.17276	2.08651e-07	Up
ACSM3	-1.39636	2.64374e-07	Down
SERTM1	-1.16477	2.98827e-07	Down
FKBP10	-1.04764	3.03751e-07	Down
NEURL2	1.08567	4.23963e-07	Up
SLC46A2	-1.84501	4.29678e-07	Down
GPR158	1.31123	4.48202e-07	Up
BMPER	1.2725	6.22696e-07	Up
PCK1	-1.33624	6.95566e-07	Down
MICB	1.07361	7.63139e-07	Up
PDGFRL	-1.419	8.1983e-07	Down
KRT31	-1.43351	9.48381e-07	Down
LINC00302	1.27811	9.49014e-07	Up
LINC01405	1.10928	9.90948e-07	Up
FDPSP2	-1.00315	1.08205e-06	Down
HTATSF1P2	1.45721	1.11948e-06	Up
LOC100506388	1.18081	1.12658e-06	Up
FNDC1	-1.25398	1.29555e-06	Down
ADIPOQ	-2.11824	1.33456e-06	Down
HORMAD1	1.05059	1.50625e-06	Up
CD177	1.18533	1.66057e-06	Up
LAIR2	1.31377	3.00198e-06	Up
CIDEA	-1.24315	3.72774e-06	Down
SLC47A2	1.05354	7.22465e-06	Up
GZMK	1.08084	1.37962e-05	Up
ERP27	1.20217	1.38158e-05	Up
KANSL1-AS1	-1.0028	1.62864e-05	Down
PCOLCE2	-1.49057	2.13518e-05	Down
CD1B	1.2883	2.24039e-05	Up
CYP4Z1	1.05341	2.27533e-05	Up
SHISA2	-1.20405	2.31789e-05	Down
SERPINA12	-1.33562	6.38819e-05	Down
KRT33A	-1.37463	8.88545e-05	Down
AGT	-1.19976	0.000137499	Down
PSAPL1	-1.38254	0.000420962	Down
ALOX15B	-1.03579	0.000424702	Down
PNMA8A	-1.01897	0.00063286	Down
ACTC1	-1.54596	0.000901583	Down
EGFL6	1.02614	0.00262029	Up
KRTAP4-3	-1.16938	0.0194663	Down
KRTAP4-4	-1.18927	0.0232717	Down
KRTAP19-1	-1.06105	0.0296242	Down
KRTAP4-9	-1.29523	0.0350942	Down
KRTAP4-7	-1.13672	0.0354069	Down

## Sheet: DMCs
DMCs based on GSE115797 and GSE73894
CpG name	logFC	adj.pValue	Threshold
cg18895813	0.0536995	1.9437e-08	UP
cg10407488	0.337604	4.83375e-07	UP
cg02921624	0.0721118	8.77234e-07	UP
cg25261059	-0.0518669	1.08697e-06	DOWN
cg09499248	-0.0675865	1.29939e-06	DOWN
cg06177599	-0.0507846	1.48011e-06	DOWN
cg11985839	0.228183	1.52698e-06	UP
cg15708175	-0.0553239	1.81984e-06	DOWN
cg11706469	-0.0513837	3.12737e-06	DOWN
cg26819762	0.422698	3.87922e-06	UP
cg27109748	-0.0763186	4.25613e-06	DOWN
cg24540913	-0.0555144	4.25613e-06	DOWN
cg04013089	0.0988622	4.25613e-06	UP
cg01145124	0.0929519	4.60522e-06	UP
cg14803350	0.0518958	4.60522e-06	UP
cg13102028	0.235441	6.09863e-06	UP
cg06197966	-0.113288	7.27815e-06	DOWN
cg11914962	-0.0598208	8.11235e-06	DOWN
cg14184780	-0.0701083	8.54385e-06	DOWN
cg12216772	0.0755078	9.76528e-06	UP
cg13186710	0.0679508	9.89967e-06	UP
cg06215939	-0.064244	1.26236e-05	DOWN
cg03714676	0.103237	1.3296e-05	UP
cg05101437	-0.0744879	1.38699e-05	DOWN
cg11049075	0.120205	1.5865e-05	UP
cg17847344	0.0879251	1.62536e-05	UP
cg17500228	-0.0556005	1.90102e-05	DOWN
cg05590156	0.149899	2.2612e-05	UP
cg03782202	0.0562998	2.45207e-05	UP
cg11426726	0.0832004	2.52743e-05	UP
cg18224395	-0.0622612	2.58098e-05	DOWN
cg24032190	-0.0602253	2.68361e-05	DOWN
cg13563298	0.0961089	2.98079e-05	UP
cg01153817	-0.0503873	2.98931e-05	DOWN
cg20286956	0.0833083	2.99048e-05	UP
cg13557031	0.0793257	3.28095e-05	UP
cg25182066	0.106292	3.57807e-05	UP
cg14223017	0.0531537	3.69619e-05	UP
cg24983367	-0.0637419	3.8909e-05	DOWN
cg13834567	0.0626	4.08326e-05	UP
cg06908855	0.0982578	4.16091e-05	UP
cg09820673	0.0998156	4.1717e-05	UP
cg17923947	0.10609	4.55695e-05	UP
cg10873171	0.0709463	4.85965e-05	UP
cg10017105	-0.055886	4.95878e-05	DOWN
cg02633229	0.10077	5.54706e-05	UP
cg20777829	0.0827847	5.88641e-05	UP
cg04090794	0.0932425	6.04124e-05	UP
cg08373622	0.107228	6.07284e-05	UP
cg21789849	-0.0513293	6.61242e-05	DOWN
cg08197287	0.0983752	6.7458e-05	UP
cg10926487	0.107959	7.36197e-05	UP
cg11112615	0.0985244	7.76915e-05	UP
cg03941745	-0.073893	8.04631e-05	DOWN
cg02665650	0.117726	8.34255e-05	UP
cg25700513	-0.074886	8.37399e-05	DOWN
cg09915978	0.050879	8.4741e-05	UP
cg22508928	0.0548974	9.19238e-05	UP
cg01033356	0.0762584	9.56439e-05	UP
cg03897436	-0.0564636	9.80193e-05	DOWN
cg00508575	-0.0662008	0.000100451	DOWN
cg13375463	0.106281	0.000109936	UP
cg09610578	0.0977739	0.000110108	UP
cg01116137	0.106094	0.00011027	UP
cg21499459	-0.0580085	0.000110463	DOWN
cg21581312	-0.084777	0.000112709	DOWN
cg01433914	0.108329	0.000136699	UP
cg00350932	0.114666	0.000137441	UP
cg10318313	-0.0501626	0.000141815	DOWN
cg19730379	0.0826768	0.000142453	UP
cg16241861	-0.0502846	0.000143513	DOWN
cg15460135	0.0906194	0.000144234	UP
cg00415822	0.0527798	0.000148098	UP
cg07127888	0.128328	0.000154591	UP
cg14856679	0.100604	0.000154672	UP
cg14221939	-0.0634622	0.000155155	DOWN
cg22659049	0.0653623	0.000160261	UP
cg19191888	0.0608058	0.000160261	UP
cg04112058	0.11237	0.000161618	UP
cg16722001	0.0800892	0.000163928	UP
cg14468055	-0.0553513	0.000167503	DOWN
cg02550308	0.102906	0.000174181	UP
cg04875041	0.101675	0.000187858	UP
cg09273119	-0.0511881	0.00018847	DOWN
cg10307052	0.0988002	0.000198142	UP
cg13195185	-0.0560802	0.000200891	DOWN
cg26750188	-0.0539725	0.000203393	DOWN
cg12719753	0.0601643	0.000206241	UP
cg02203224	0.0777339	0.000210956	UP
cg13492245	-0.051343	0.000217341	DOWN
cg11788856	-0.0674792	0.000226371	DOWN
cg01462545	-0.0525206	0.000232643	DOWN
cg16672668	-0.144039	0.000233845	DOWN
cg14919203	-0.0599809	0.000233884	DOWN
cg09622330	-0.0562776	0.000235211	DOWN
cg02953382	-0.0657576	0.000235846	DOWN
cg21523574	0.0774019	0.000237744	UP
cg02474116	0.0932925	0.000245417	UP
cg13913011	0.0509808	0.000251023	UP
cg09638395	0.0656457	0.000251433	UP
cg07865607	-0.0642766	0.000252082	DOWN
cg09061733	0.0951831	0.000255502	UP
cg16402415	0.0862631	0.000259375	UP
cg06775420	-0.110349	0.000272013	DOWN
cg04777988	0.0851095	0.000273226	UP
cg04830357	0.147483	0.000275543	UP
cg03143486	0.112114	0.000276477	UP
cg07262873	0.0723958	0.00027713	UP
cg05882699	-0.0614099	0.000282727	DOWN
cg07806674	-0.062334	0.000283798	DOWN
cg04137323	0.0829835	0.000290203	UP
cg13625631	0.0677444	0.000293148	UP
cg24372485	-0.0508424	0.000295942	DOWN
cg12408494	0.0576564	0.000302131	UP
cg09685096	0.0919975	0.000311948	UP
cg09690326	-0.0500387	0.000317812	DOWN
cg13088471	0.112374	0.00031897	UP
cg08194377	0.100673	0.00032082	UP
cg14728380	-0.0598524	0.000321028	DOWN
cg23704085	0.301367	0.000340781	UP
cg25170034	0.0525012	0.000344761	UP
cg12262372	0.0820686	0.000353256	UP
cg27408345	0.0783941	0.000360335	UP
cg22229906	-0.055308	0.000364522	DOWN
cg06059810	0.0743802	0.000366878	UP
cg16908633	0.0513976	0.000367539	UP
cg22510134	0.0701668	0.000368551	UP
cg18336825	-0.0621209	0.000370045	DOWN
cg08823182	0.0902278	0.000375417	UP
cg21298249	0.0746719	0.0003871	UP
cg16705229	0.0830687	0.00039322	UP
cg09468836	0.0690674	0.000399731	UP
cg00503866	0.0671989	0.000400064	UP
cg27576485	0.0711486	0.000400481	UP
cg18832348	0.0777189	0.000401604	UP
cg06665913	0.0665752	0.000403124	UP
cg23720929	0.081323	0.000404287	UP
cg21775245	0.0802914	0.00040482	UP
cg03251918	0.0653733	0.000407304	UP
cg11426075	0.0920525	0.000408227	UP
cg23048215	-0.0668639	0.000409874	DOWN
cg27408285	0.0662082	0.00041051	UP
cg12237948	0.0747527	0.00041051	UP
cg12353589	-0.0762083	0.000418343	DOWN
cg06315390	-0.0620395	0.000436288	DOWN
cg10458734	-0.0782177	0.000446784	DOWN
cg11822088	0.101198	0.000447115	UP
cg02206767	0.0569688	0.000452435	UP
cg24394990	0.0780515	0.000455072	UP
cg11940381	0.0686703	0.0004667	UP
cg05679002	0.0964851	0.000478278	UP
cg10793669	0.0723911	0.000479984	UP
cg06574335	-0.067488	0.000481793	DOWN
cg20171011	-0.0622384	0.000484977	DOWN
cg04964031	-0.0745848	0.000493216	DOWN
cg16353350	0.11151	0.000493826	UP
cg07967677	-0.0743999	0.00049453	DOWN
cg25670974	0.0703509	0.00049453	UP
cg14108380	-0.0578209	0.000496428	DOWN
cg14269096	0.105496	0.00050446	UP
cg04937596	0.0597626	0.000521908	UP
cg12685548	0.0780834	0.000528292	UP
cg08938155	0.0718136	0.000529228	UP
cg17429772	-0.0656223	0.00053113	DOWN
cg04358685	-0.0612567	0.000532862	DOWN
cg19473068	0.129353	0.000540602	UP
cg25739700	0.0722175	0.000544947	UP
cg10930366	0.0823192	0.000550536	UP
cg06821199	-0.0556205	0.000562855	DOWN
cg20232119	-0.0512032	0.00056705	DOWN
cg03258574	0.055956	0.000571261	UP
cg00999858	-0.0624242	0.000572796	DOWN
cg08264805	0.0658098	0.000579401	UP
cg26992634	0.087982	0.000589994	UP
cg11937768	0.0945477	0.000590602	UP
cg02100011	0.0677449	0.000590602	UP
cg19954017	-0.0513744	0.000593659	DOWN
cg14009504	0.0787725	0.000593659	UP
cg12205429	0.0939563	0.000606693	UP
cg27518976	0.0741439	0.000616745	UP
cg00195828	0.0566319	0.000622799	UP
cg02927042	0.109283	0.000625233	UP
cg09243909	0.0863846	0.000642142	UP
cg02118630	0.112806	0.000651979	UP
cg11970806	0.0723463	0.000653725	UP
cg07077735	0.0834707	0.000666054	UP
cg22976732	0.0781046	0.000666445	UP
cg16895672	0.0687562	0.000676427	UP
cg25953350	0.0682008	0.00067932	UP
cg11221687	0.10629	0.00067932	UP
cg00769161	0.0933139	0.000693685	UP
cg04308185	0.0565177	0.000693685	UP
cg16659284	0.074128	0.000693756	UP
cg02410867	0.0604372	0.000699785	UP
cg10249224	0.0625184	0.000701581	UP
cg01262337	-0.111617	0.000712499	DOWN
cg09599843	0.0615231	0.000714245	UP
cg14697425	-0.0792036	0.000717964	DOWN
cg23237765	0.109965	0.000717964	UP
cg27050407	0.0854518	0.000721423	UP
cg26929161	-0.0643049	0.000729754	DOWN
cg26839512	-0.0538582	0.000731511	DOWN
cg22644320	0.0565058	0.000736551	UP
cg19764295	0.0523246	0.000737759	UP
cg05142445	0.0627883	0.000739793	UP
cg22272840	-0.0516516	0.000741688	DOWN
cg25979644	-0.0616808	0.000742147	DOWN
cg01550348	0.10312	0.000761404	UP
cg01211137	0.080463	0.000761404	UP
cg25903363	0.0643477	0.000764374	UP
cg11095099	-0.0702779	0.000767319	DOWN
cg01846046	-0.0886009	0.000767539	DOWN
cg24334381	0.0734206	0.000768291	UP
cg22330763	0.0841555	0.000768291	UP
cg07904865	0.0860447	0.000770293	UP
cg00115458	-0.0568036	0.000780322	DOWN
cg00944001	0.0745354	0.000788331	UP
cg11802666	-0.083802	0.000788793	DOWN
cg26645242	0.0879698	0.000795647	UP
cg14697334	0.0814357	0.000796593	UP
cg15336243	-0.0666881	0.000796758	DOWN
cg14523475	0.0615626	0.000801696	UP
cg21653149	0.100807	0.000802701	UP
cg11223184	0.0802841	0.000809006	UP
cg15732840	-0.0774195	0.000810996	DOWN
cg04016730	0.0627683	0.00082177	UP
cg19159961	0.0907736	0.000828116	UP
cg03019505	0.0628071	0.000828298	UP
cg01899581	0.0845281	0.000828298	UP
cg14201929	0.11451	0.000828867	UP
cg21261487	-0.080717	0.000832754	DOWN
cg19556901	-0.0602988	0.000832825	DOWN
cg25432336	0.123358	0.000832825	UP
cg04428071	0.0747274	0.000841065	UP
cg02080857	-0.0594049	0.000849146	DOWN
cg26140483	-0.0576641	0.000853006	DOWN
cg26217813	0.0716501	0.000868284	UP
cg23797839	-0.0558253	0.000870987	DOWN
cg06728055	-0.0662564	0.000873705	DOWN
cg18232828	0.0782914	0.000882111	UP
cg10820084	0.0521898	0.000883624	UP
cg26493224	0.0578543	0.000884114	UP
cg26515213	0.0888087	0.000890347	UP
cg26513180	-0.0633085	0.000897511	DOWN
cg06627617	-0.0719871	0.000908202	DOWN
cg11712187	0.0900182	0.000909517	UP
cg03215714	0.0770759	0.000909927	UP
cg00409260	0.061201	0.0009175	UP
cg14332653	0.10088	0.000919979	UP
cg13863396	0.0816591	0.000920358	UP
cg24453153	0.0715783	0.000922735	UP
cg24770256	0.0846638	0.000923247	UP
cg01247454	0.0885602	0.000928718	UP
cg21877464	0.0613396	0.000931745	UP
cg01318557	-0.0547965	0.000934469	DOWN
cg20451566	-0.0536202	0.000940344	DOWN
cg08724310	-0.0615308	0.000946148	DOWN
cg06802488	0.050315	0.000950502	UP
cg23283423	0.0753608	0.000953732	UP
cg26052635	-0.0633524	0.000955478	DOWN
cg26797898	0.0880832	0.000955478	UP
cg15269394	0.060054	0.000959051	UP
cg24139898	-0.0843306	0.000959743	DOWN
cg14380444	0.0690844	0.000959934	UP
cg15326452	0.0622615	0.000966197	UP
cg26475911	0.0860059	0.000971752	UP
cg19592637	0.0525848	0.00097203	UP
cg04340114	0.0615268	0.000973546	UP
cg05325705	-0.0533553	0.000978902	DOWN
cg26295272	0.0921205	0.000987733	UP
cg11355217	0.063236	0.000990283	UP
cg16249105	0.0546997	0.000990283	UP
cg27627876	0.0646173	0.00100263	UP
cg17031967	0.0717841	0.00100656	UP
cg05497750	0.0815317	0.00100928	UP
cg07029084	0.0569632	0.00101032	UP
cg13817822	0.0560981	0.00101392	UP
cg11941015	0.0605591	0.00101392	UP
cg25106036	0.0914149	0.00102383	UP
cg19918734	-0.0730611	0.00102441	DOWN
cg04566826	0.0719844	0.00102447	UP
cg21116284	0.101166	0.00102858	UP
cg21768884	0.074734	0.00102917	UP
cg06243866	0.0673457	0.00103061	UP
cg09510085	0.0799596	0.00104078	UP
cg04388901	0.0896914	0.00104281	UP
cg27389454	0.0751973	0.00104396	UP
cg19307003	0.0877201	0.00105401	UP
cg20007245	-0.0761345	0.00106317	DOWN
cg06693983	0.0529146	0.00107253	UP
cg09720012	0.05769	0.00107557	UP
cg21132536	0.0531187	0.00107579	UP
cg24200501	0.0667996	0.00107728	UP
cg05638689	-0.0514759	0.00107786	DOWN
cg26686009	0.07138	0.00109063	UP
cg06072564	0.0510513	0.00110342	UP
cg14112569	0.105982	0.00110347	UP
cg23304023	-0.076037	0.00110698	DOWN
cg07587250	0.0760071	0.00111268	UP
cg08867707	0.0739302	0.00112836	UP
cg18792365	0.0892915	0.00113836	UP
cg06830724	0.0715693	0.00113885	UP
cg01393939	0.0734849	0.00113984	UP
cg02386665	0.0988412	0.00114622	UP
cg07824897	0.0924918	0.00116667	UP
cg02993070	0.0679239	0.00116887	UP
cg16434331	0.0757555	0.00117106	UP
cg09107055	0.0741244	0.00118932	UP
cg21945949	0.0599025	0.00119319	UP
cg06857116	-0.0573058	0.00119787	DOWN
cg01954585	0.0891967	0.00120388	UP
cg20546098	0.0854987	0.00120608	UP
cg10140309	0.0509542	0.00122858	UP
cg02255950	0.0610223	0.00123111	UP
cg25788719	0.0532212	0.00123796	UP
cg26871350	0.0533971	0.00125304	UP
cg02361027	0.0768716	0.00125438	UP
cg19584733	0.074435	0.00125498	UP
cg04980849	0.0781822	0.00127201	UP
cg15840985	0.0550708	0.00129162	UP
cg08655071	-0.0731928	0.00129162	DOWN
cg18793086	0.0929937	0.00130736	UP
cg21903286	0.0624073	0.00130736	UP
cg18556587	0.0648128	0.00132959	UP
cg09341580	0.0657633	0.00132959	UP
cg19797536	0.08702	0.00133184	UP
cg06390613	0.182412	0.0013332	UP
cg16855929	0.0886575	0.00133432	UP
cg27517823	0.0788781	0.001349	UP
cg14590070	0.0515258	0.00136733	UP
cg14819618	0.0867457	0.00136733	UP
cg23178195	0.0750548	0.00138551	UP
cg11946378	-0.0504937	0.00139837	DOWN
cg26139949	0.0870715	0.00140629	UP
cg21908828	0.0777095	0.00140687	UP
cg09744840	0.0860969	0.00141294	UP
cg13435792	-0.0745387	0.00141294	DOWN
cg03878654	0.083181	0.00141477	UP
cg27119612	0.0720974	0.00142039	UP
cg21708058	0.0792826	0.00142167	UP
cg12024887	-0.055218	0.00142262	DOWN
cg15937958	-0.05737	0.00142262	DOWN
cg21726372	-0.0662129	0.00144275	DOWN
cg22350438	0.0690088	0.00146507	UP
cg26533350	0.0662733	0.00147825	UP
cg14069287	0.0816493	0.00148252	UP
cg25874782	-0.0624776	0.001496	DOWN
cg15015109	-0.102409	0.00149875	DOWN
cg09063149	0.0537469	0.00150036	UP
cg08132711	0.0710848	0.00150119	UP
cg10450897	0.105873	0.00151299	UP
cg11285998	0.050306	0.0015242	UP
cg20778688	0.0819648	0.00152695	UP
cg14844466	-0.0749336	0.00152695	DOWN
cg02647265	0.0668246	0.00152811	UP
cg27498434	-0.067328	0.00153041	DOWN
cg06355720	-0.090514	0.00154898	DOWN
cg19696718	0.0804582	0.00156179	UP
cg20335425	-0.0688971	0.00156427	DOWN
cg08849049	-0.0527774	0.0015668	DOWN
cg24520381	0.0766176	0.0015668	UP
cg10660666	0.0687104	0.00157214	UP
cg22952459	-0.0671648	0.00157862	DOWN
cg02670343	0.0621802	0.00158217	UP
cg20442697	0.0686121	0.0015858	UP
cg12251895	0.0762192	0.0015989	UP
cg13400249	0.090781	0.0016344	UP
cg03238709	0.0924853	0.00163877	UP
cg11381792	-0.0734219	0.00164518	DOWN
cg08223717	0.0852113	0.00164554	UP
cg06392574	0.077424	0.00165204	UP
cg09060789	0.0621843	0.00166127	UP
cg10156302	0.0827632	0.00166175	UP
cg08900101	-0.0669434	0.00166939	DOWN
cg23376861	0.0672514	0.00167338	UP
cg04169102	0.0506723	0.00168736	UP
cg05008070	0.0922119	0.00170037	UP
cg16113650	0.057041	0.00170456	UP
cg23029041	0.0780203	0.00170769	UP
cg18368599	0.0925523	0.00170999	UP
cg12226948	0.0907408	0.00171226	UP
cg05013438	0.0796722	0.00171932	UP
cg01630691	0.0742702	0.00172601	UP
cg18855250	0.0635379	0.00174243	UP
cg14287027	0.0906	0.00174646	UP
cg15441416	-0.0631086	0.0017496	DOWN
cg18984103	0.0538606	0.00176797	UP
cg00213668	0.0818189	0.0017702	UP
cg11523350	0.0663965	0.0017849	UP
cg07582892	0.091586	0.00178698	UP
cg12571879	-0.0706595	0.00179725	DOWN
cg20792833	-0.0584865	0.00180525	DOWN
cg17309592	-0.0644114	0.00180788	DOWN
cg13525835	0.082466	0.00184679	UP
cg12968685	0.0654353	0.0018516	UP
cg04691180	-0.0607281	0.00185476	DOWN
cg22344162	0.0557173	0.00186228	UP
cg13808071	0.0728369	0.00186316	UP
cg24250374	0.058531	0.00186509	UP
cg03812546	0.0534702	0.00186902	UP
cg08651003	0.0707406	0.00187003	UP
cg24706124	0.0796336	0.00187112	UP
cg14516100	-0.0549558	0.00187675	DOWN
cg19880542	0.0636929	0.00188842	UP
cg05048402	0.0739151	0.00190374	UP
cg15620905	0.0924691	0.00191986	UP
cg09403494	-0.0580668	0.00193646	DOWN
cg15153887	0.069693	0.00195032	UP
cg21086870	0.0614824	0.00195063	UP
cg11354105	0.0662857	0.00195318	UP
cg07980777	0.0689992	0.00196857	UP
cg12536028	0.0743767	0.00198274	UP
cg07803375	0.0890515	0.00199092	UP
cg13515269	0.0997866	0.00199316	UP
cg03914913	-0.0534062	0.00199316	DOWN
cg09929567	0.0777746	0.00199316	UP
cg13996003	0.0827323	0.00199516	UP
cg05790237	0.0635982	0.00199599	UP
cg07915976	0.0795506	0.00201066	UP
cg13609089	0.0705591	0.00201374	UP
cg05516271	0.0563201	0.00201618	UP
cg08202287	-0.0702738	0.00202294	DOWN
cg04021454	0.0673776	0.00202462	UP
cg07317983	0.0552559	0.00202816	UP
cg26470309	0.0647631	0.00203877	UP
cg07902673	0.0677753	0.00204004	UP
cg16284178	0.057552	0.00205222	UP
cg24863255	0.0813738	0.00205731	UP
cg15930703	0.0637729	0.00206266	UP
cg27340648	0.0598486	0.00209145	UP
cg14036069	0.0539579	0.00209757	UP
cg00463957	0.0604438	0.00209757	UP
cg22663489	-0.0860978	0.00211835	DOWN
cg25338843	-0.0554351	0.00212232	DOWN
cg20445518	0.0599802	0.00213124	UP
cg11716073	0.0872483	0.0021409	UP
cg24690314	0.0653751	0.00214276	UP
cg24705426	0.122819	0.00214587	UP
cg07369507	0.0573359	0.00215619	UP
cg25325322	-0.0540581	0.00215619	DOWN
cg09588020	0.0658191	0.002179	UP
cg22539670	0.0704493	0.00219308	UP
cg02539829	0.107601	0.00219425	UP
cg26306437	-0.0520084	0.00220431	DOWN
cg03245229	-0.0542245	0.00221514	DOWN
cg25720930	0.0772846	0.00222156	UP
cg21640432	-0.113633	0.00222274	DOWN
cg23457258	0.0830973	0.00223238	UP
cg27270412	0.0953944	0.00225333	UP
cg04295172	0.0607874	0.00225566	UP
cg18926797	0.0665784	0.00226188	UP
cg27570256	0.0580869	0.00226711	UP
cg04874286	0.0764014	0.00226711	UP
cg25023600	0.0943114	0.00227339	UP
cg16417876	0.0594104	0.00230412	UP
cg15888569	0.0757688	0.00231544	UP
cg13855435	0.0838894	0.00232375	UP
cg04066472	-0.0748902	0.00232552	DOWN
cg08772588	0.0703867	0.00233159	UP
cg03130816	0.0540212	0.0023419	UP
cg14734340	0.0508455	0.00234395	UP
cg26853064	0.0526794	0.00234614	UP
cg01645676	0.0923799	0.0023662	UP
cg04803153	0.0650445	0.00236907	UP
cg04126866	-0.0658195	0.0023753	DOWN
cg11661914	0.0643782	0.00237631	UP
cg02252828	0.0820156	0.00237691	UP
cg21427213	0.0741901	0.00237692	UP
cg04466840	-0.0529632	0.0023818	DOWN
cg03598185	-0.0792629	0.00238272	DOWN
cg27400772	-0.070593	0.00238935	DOWN
cg02486161	0.0761183	0.00239557	UP
cg05914935	0.0702922	0.00239568	UP
cg06242243	0.0745185	0.00239835	UP
cg24057204	0.0729767	0.00240278	UP
cg27409974	0.0567561	0.00241401	UP
cg24993400	0.062536	0.00241568	UP
cg07799299	0.0899697	0.00241991	UP
cg00497909	0.0532108	0.00242059	UP
cg02551980	0.0929345	0.00242371	UP
cg13895393	0.0624128	0.00243059	UP
cg08344351	0.0611211	0.00243059	UP
cg00773142	0.109399	0.00243175	UP
cg17873815	0.0565532	0.00244222	UP
cg14278148	0.0588767	0.00245641	UP
cg00795205	0.0825626	0.00246064	UP
cg00288598	-0.0964269	0.00247228	DOWN
cg00747290	-0.0512377	0.00248267	DOWN
cg24636244	0.0595719	0.00249614	UP
cg15877399	0.0758854	0.00249822	UP
cg17925026	0.0713849	0.00250885	UP
cg18173044	0.0929109	0.00251497	UP
cg14276730	0.0815002	0.00252015	UP
cg11197913	0.076216	0.0025242	UP
cg14658964	-0.0534034	0.00252985	DOWN
cg06763776	0.0903832	0.00254553	UP
cg14466942	0.0522986	0.00255739	UP
cg10564791	0.0514667	0.00255866	UP
cg03746015	0.0751212	0.00256505	UP
cg27579501	0.0704351	0.00257125	UP
cg24232378	0.0843933	0.00257565	UP
cg23935255	0.0980331	0.00257691	UP
cg11233163	0.0601535	0.00258422	UP
cg21295367	0.0642499	0.00261213	UP
cg12096487	0.0767716	0.00261307	UP
cg11796181	0.0600242	0.00262428	UP
cg26905258	-0.0573494	0.002655	DOWN
cg17923945	-0.0592705	0.00266873	DOWN
cg02712878	0.053935	0.00266873	UP
cg10738358	0.0822967	0.00266873	UP
cg07288447	0.05714	0.00266873	UP
cg15352683	-0.0784544	0.00267975	DOWN
cg10230314	0.0842938	0.00269213	UP
cg03021802	0.0586655	0.00269595	UP
cg10519437	0.0747003	0.00269627	UP
cg06915226	0.0505039	0.00270207	UP
cg10039523	0.0816084	0.00270508	UP
cg21043558	0.0581909	0.00273421	UP
cg19383430	-0.0608957	0.0027464	DOWN
cg04231050	0.0582813	0.00274699	UP
cg14301713	0.0622985	0.00275301	UP
cg19097500	0.0605739	0.00275301	UP
cg01546047	0.0731071	0.00275358	UP
cg12149795	0.0810364	0.00275635	UP
cg23876131	0.0741247	0.00275642	UP
cg13684113	0.0808643	0.00275642	UP
cg22707705	0.0833222	0.00276156	UP
cg05383783	0.053409	0.00276658	UP
cg17861863	-0.0685349	0.00276816	DOWN
cg08138586	0.0881209	0.00276892	UP
cg07698196	0.0608642	0.00276892	UP
cg19267457	0.0689541	0.00277809	UP
cg12932813	-0.0577219	0.00279546	DOWN
cg07207982	0.0801046	0.00279646	UP
cg26114570	0.0533283	0.00280044	UP
cg13537416	0.0967694	0.00280451	UP
cg10001987	0.0668893	0.00280451	UP
cg11747104	0.0948955	0.00281183	UP
cg27398547	-0.0744515	0.00281235	DOWN
cg20122488	0.0581332	0.00282421	UP
cg11479000	0.0691873	0.00283306	UP
cg18642567	-0.0573961	0.00284962	DOWN
cg20770516	0.0790393	0.00286031	UP
cg12968518	-0.077744	0.00287636	DOWN
cg00043364	0.0580626	0.00288352	UP
cg16062877	-0.0592136	0.00288662	DOWN
cg22592108	0.0709305	0.00288863	UP
cg13917560	0.056429	0.00289031	UP
cg02206807	0.0837838	0.00289097	UP
cg24036517	-0.0556962	0.00292087	DOWN
cg13832604	0.0562697	0.00293103	UP
cg02219949	-0.0586128	0.00293103	DOWN
cg10313337	0.055864	0.00293206	UP
cg18479322	0.0513467	0.00293214	UP
cg14016344	0.0571681	0.00293718	UP
cg17383186	0.0536419	0.00294397	UP
cg20735242	0.0699532	0.0029466	UP
cg06972724	0.0671855	0.00295605	UP
cg24403338	-0.0588441	0.00296195	DOWN
cg27064482	0.0621335	0.00296713	UP
cg07128233	0.0670985	0.00296759	UP
cg04606397	0.0800328	0.00297674	UP
cg03301165	0.0751553	0.00297816	UP
cg07480640	0.0716747	0.00298595	UP
cg27431500	-0.0894263	0.00300159	DOWN
cg01591591	0.0597353	0.00300353	UP
cg17445802	0.0813058	0.00300688	UP
cg17176609	0.0514096	0.00301513	UP
cg18332814	0.0689923	0.00302387	UP
cg16085649	0.071965	0.0030298	UP
cg03001305	0.0715316	0.00303055	UP
cg12737536	0.0567945	0.0030417	UP
cg11549874	-0.057142	0.00304538	DOWN
cg26780138	0.0516746	0.00305503	UP
cg09234582	0.0691944	0.00305503	UP
cg03319894	0.061452	0.00306087	UP
cg17371020	0.0667373	0.00307075	UP
cg23906454	0.0891496	0.0030732	UP
cg19464780	0.052812	0.00307447	UP
cg20095656	0.0715279	0.00307447	UP
cg01105418	0.0884469	0.00308037	UP
cg09259534	0.0566343	0.00308281	UP
cg00287012	0.0648695	0.00308526	UP
cg08697689	0.0574329	0.00309126	UP
cg09296942	0.0694051	0.00310264	UP
cg18837713	0.075716	0.00311454	UP
cg00975680	0.0691632	0.00311915	UP
cg17648080	0.068231	0.0031262	UP
cg06293719	-0.0562468	0.00314077	DOWN
cg10369363	0.0626839	0.00314293	UP
cg05624196	0.0869242	0.00315114	UP
cg21686287	0.0855489	0.00315536	UP
cg08642731	0.0698194	0.0031576	UP
cg26389380	-0.0696665	0.00316137	DOWN
cg08490445	0.0956277	0.00316137	UP
cg20698113	-0.0663889	0.00316787	DOWN
cg17600231	0.0696278	0.0031783	UP
cg04549333	-0.0546134	0.00318067	DOWN
cg02516845	-0.0571675	0.00318174	DOWN
cg22526226	0.0621792	0.00319004	UP
cg03339247	0.0752268	0.00320943	UP
cg07787634	-0.0612548	0.00321145	DOWN
cg27232494	0.0686164	0.00321608	UP
cg01279632	-0.066824	0.00322337	DOWN
cg16664523	0.0792357	0.0032301	UP
cg11593253	0.0820596	0.0032301	UP
cg08757624	0.0753912	0.00324737	UP
cg24374161	-0.0518631	0.0032579	DOWN
cg10416071	0.0627023	0.00327906	UP
cg09684846	0.0597152	0.00330286	UP
cg06431953	0.0762054	0.00330354	UP
cg23249278	0.0727215	0.00330729	UP
cg03233490	0.0954688	0.00330729	UP
cg22803549	0.0590824	0.00332601	UP
cg22965600	0.0635822	0.00333417	UP
cg18147735	-0.0526331	0.00334919	DOWN
cg15213399	0.06399	0.00335903	UP
cg10122477	0.0611072	0.00335904	UP
cg06863830	0.0525148	0.00336567	UP
cg03641300	0.0700001	0.00337566	UP
cg24000908	-0.0740752	0.00337634	DOWN
cg15668490	-0.0671313	0.00337847	DOWN
cg15480336	0.0932047	0.00339848	UP
cg22259330	-0.0863982	0.00342594	DOWN
cg21961970	0.0524419	0.00342961	UP
cg26548834	0.0540153	0.00343262	UP
cg17943647	0.0787745	0.0034448	UP
cg04945153	-0.0526379	0.00345662	DOWN
cg06174989	0.0652321	0.00345836	UP
cg15955522	0.072577	0.00348775	UP
cg03423038	-0.0554756	0.00349078	DOWN
cg15341575	0.0850145	0.00349272	UP
cg10221736	-0.0644187	0.00350084	DOWN
cg21545248	0.0514756	0.00350084	UP
cg26183190	0.0591415	0.00350999	UP
cg02637537	0.0593445	0.00351038	UP
cg01418351	-0.0619044	0.00351044	DOWN
cg07937427	-0.0801029	0.0035171	DOWN
cg24191847	-0.0587876	0.00352503	DOWN
cg19904425	0.0736618	0.0035349	UP
cg03763518	0.0663852	0.00354001	UP
cg15231202	0.072081	0.00354059	UP
cg11928198	0.058525	0.0035466	UP
cg05575393	0.0709497	0.00355411	UP
cg15300753	0.0513316	0.00356105	UP
cg02056098	0.0682156	0.00356105	UP
cg06766636	0.0673589	0.00357116	UP
cg24729879	0.0588157	0.00357244	UP
cg02337355	0.0557577	0.0035769	UP
cg26227523	-0.0776708	0.00358184	DOWN
cg02405193	-0.0745784	0.00358252	DOWN
cg21105875	0.0542964	0.00359696	UP
cg23194766	0.0985253	0.00359941	UP
cg03356026	-0.054531	0.00360018	DOWN
cg04909257	0.0520532	0.0036059	UP
cg05302100	0.0641934	0.00360813	UP
cg24861866	-0.0730573	0.00362565	DOWN
cg20041710	0.0727811	0.00362677	UP
cg25027125	0.0686397	0.00362836	UP
cg00673191	0.0557712	0.00364723	UP
cg27626387	0.0542448	0.00365304	UP
cg18577829	0.0591937	0.00365412	UP
cg20167074	-0.0571472	0.00365412	DOWN
cg05781767	0.0741328	0.00366472	UP
cg16929959	0.0672355	0.00367247	UP
cg25404758	0.0676373	0.00369868	UP
cg02695677	0.0689702	0.0037184	UP
cg19201144	0.0812984	0.00372148	UP
cg00903584	-0.0629268	0.00372148	DOWN
cg18531559	0.0966437	0.00374047	UP
cg15139163	0.0868493	0.00374593	UP
cg03124214	0.0797735	0.00374686	UP
cg11824509	0.0681538	0.00375378	UP
cg03012289	0.0583823	0.00375693	UP
cg26880297	0.0665088	0.00376901	UP
cg22687380	0.0734875	0.00377582	UP
cg20682143	0.0649987	0.00377582	UP
cg27066319	0.0560119	0.00377582	UP
cg21258821	0.0607884	0.00378463	UP
cg15809959	-0.0643659	0.0037893	DOWN
cg07810677	0.0816701	0.00379427	UP
cg25233900	0.0640918	0.00380356	UP
cg15684563	0.0564675	0.00380896	UP
cg24032568	0.0652194	0.00384285	UP
cg04457354	0.0534686	0.00384377	UP
cg20910361	0.0808226	0.00384863	UP
cg14081744	-0.0647151	0.0038509	DOWN
cg24315340	0.0657942	0.00386718	UP
cg14758757	0.0619654	0.00387162	UP
cg25354248	0.064239	0.00387986	UP
cg06013872	0.0646387	0.00389069	UP
cg02571819	0.0554581	0.00390255	UP
cg01148741	-0.0539028	0.00391929	DOWN
cg21971807	0.0668391	0.00394527	UP
cg21821308	0.0661989	0.0039532	UP
cg21515785	-0.0867817	0.00396469	DOWN
cg26528531	0.0628665	0.00396749	UP
cg27514608	0.0658718	0.00397435	UP
cg26546884	0.0776994	0.00398051	UP
cg03134147	0.0614627	0.00399282	UP
cg25495024	0.0640881	0.00399691	UP
cg16651537	0.057169	0.00399691	UP
cg21582112	0.062493	0.00400101	UP
cg24691042	0.0700508	0.00400455	UP
cg03349251	0.081715	0.00400985	UP
cg07571951	0.0533468	0.00401178	UP
cg03351487	0.0639929	0.00402035	UP
cg26862316	0.0599328	0.00402035	UP
cg26381514	0.0796179	0.00403108	UP
cg25158320	0.072789	0.00405419	UP
cg09162909	0.0679709	0.00405636	UP
cg25367249	0.0781447	0.00407472	UP
cg25665606	0.0741728	0.00407903	UP
cg06223834	0.0736871	0.00410761	UP
cg14165029	-0.0553322	0.00410985	DOWN
cg26355811	0.0660276	0.00411355	UP
cg02640604	0.053691	0.00411738	UP
cg18016148	0.0755884	0.00412569	UP
cg15282973	0.0608827	0.00412614	UP
cg13435326	0.0612203	0.0041341	UP
cg13365436	0.0627961	0.0041341	UP
cg18582260	-0.0853355	0.00413646	DOWN
cg26323077	0.0690019	0.00413805	UP
cg22251684	0.0870784	0.00414256	UP
cg23866687	0.0553147	0.00414445	UP
cg11969813	-0.0517515	0.00414526	DOWN
cg16358741	-0.0507447	0.00415572	DOWN
cg23881119	0.0583215	0.00415572	UP
cg08595782	0.0565241	0.00417789	UP
cg22127309	0.0541193	0.00419351	UP
cg08771171	0.0716882	0.00419639	UP
cg12430029	-0.0509806	0.0042041	DOWN
cg12280150	0.062302	0.00420765	UP
cg26348348	-0.0645176	0.00421787	DOWN
cg11947548	0.0604719	0.00422789	UP
cg07277549	0.0556033	0.00425105	UP
cg12487792	0.0589468	0.00425142	UP
cg01581024	0.0959927	0.00425979	UP
cg20342079	-0.0569666	0.00426557	DOWN
cg05499054	0.0596613	0.00427252	UP
cg15408497	0.0618413	0.00427252	UP
cg03535830	0.0686847	0.00428041	UP
cg26332016	0.0532189	0.00428041	UP
cg09246302	0.0834854	0.00428364	UP
cg00848594	0.0804402	0.00428823	UP
cg17852507	0.09733	0.00430066	UP
cg21775279	-0.0657331	0.00431706	DOWN
cg04099543	-0.0986664	0.00432853	DOWN
cg10900537	0.0603969	0.00433067	UP
cg06022561	-0.0541426	0.00433604	DOWN
cg12596692	0.0600961	0.00435645	UP
cg13706582	0.075445	0.00436277	UP
cg15487251	0.0605868	0.00437105	UP
cg18581405	-0.0673624	0.00438333	DOWN
cg24450508	-0.0509981	0.00440598	DOWN
cg01032851	0.0782568	0.00441196	UP
cg12669543	0.0745975	0.00441406	UP
cg01368160	0.0526662	0.00441406	UP
cg24198439	-0.0737625	0.00442123	DOWN
cg10726312	0.0587129	0.00442454	UP
cg24969902	0.0653259	0.00442644	UP
cg04389398	0.0771949	0.00444546	UP
cg20294080	0.059531	0.0044638	UP
cg12782294	-0.077847	0.00446898	DOWN
cg22729681	0.0835099	0.00446899	UP
cg25762396	0.0993084	0.00449593	UP
cg06150148	0.057198	0.00450202	UP
cg02177950	0.0637285	0.00450202	UP
cg21610839	0.0788455	0.00450302	UP
cg23647784	0.0581637	0.00452344	UP
cg18274788	0.0697044	0.00453573	UP
cg07774964	0.0520629	0.00453573	UP
cg16867086	0.0636014	0.00453573	UP
cg01129238	-0.0549734	0.00453573	DOWN
cg20572537	0.0699039	0.00455412	UP
cg15383087	0.0562682	0.00455412	UP
cg16016583	0.0898036	0.00455412	UP
cg01066220	0.0650783	0.00457036	UP
cg14564722	0.0679716	0.00458178	UP
cg04118124	0.0706019	0.00460398	UP
cg03127584	0.0917881	0.00460707	UP
cg27456203	0.0922063	0.00461642	UP
cg10902549	-0.0603641	0.00462382	DOWN
cg12149606	0.0668798	0.00466209	UP
cg11970703	0.0796404	0.00468407	UP
cg12866112	0.0574754	0.00468407	UP
cg15403961	0.0617148	0.00470147	UP
cg00333843	0.067426	0.00470681	UP
cg03910065	-0.0547573	0.00470681	DOWN
cg22912818	0.0505612	0.00470681	UP
cg10705717	0.0568427	0.00474519	UP
cg09408571	0.0560017	0.00475503	UP
cg00000289	0.0715286	0.00476586	UP
cg16536855	0.066781	0.00477269	UP
cg22494725	0.0603607	0.00478157	UP
cg19052193	0.0588092	0.00481061	UP
cg23878875	0.0541307	0.00481434	UP
cg01749702	0.0502668	0.00481953	UP
cg26433582	-0.0523804	0.00482676	DOWN
cg07661835	0.0742606	0.00483062	UP
cg27459529	-0.0506023	0.00483831	DOWN
cg18638434	0.0590231	0.00485141	UP
cg12406992	0.069527	0.00485753	UP
cg12642431	0.0812885	0.00485753	UP
cg03318904	0.064488	0.0048691	UP
cg03621841	0.0789116	0.0048733	UP
cg01057573	0.0593597	0.00489404	UP
cg23004466	0.0529873	0.00490049	UP
cg10227830	0.0756662	0.00490087	UP
cg03641740	0.0504454	0.00490184	UP
cg12456825	0.0635742	0.00490184	UP
cg27508545	0.0645452	0.00491087	UP
cg24090911	0.0707489	0.00495883	UP
cg26800525	0.0666054	0.00496363	UP
cg12105089	0.0560725	0.00497323	UP
cg03699566	0.0848285	0.00497323	UP
cg04330884	-0.0584101	0.00499333	DOWN
cg07359379	0.0724741	0.00499434	UP
cg17145889	0.0705824	0.0050199	UP
cg00277246	0.065674	0.00502678	UP
cg10156055	0.0905782	0.00502678	UP
cg05202347	0.077845	0.00502981	UP
cg21205713	0.0830265	0.00503267	UP
cg25437807	0.0616972	0.00503935	UP
cg02830936	0.0751904	0.0050558	UP
cg12707343	0.0593316	0.0050558	UP
cg21561281	0.0522561	0.00506744	UP
cg19353947	0.0560557	0.00506844	UP
cg01919768	0.0647659	0.00507688	UP
cg11436362	-0.055297	0.00509218	DOWN
cg08368094	0.0739125	0.00510024	UP
cg26890181	-0.0659126	0.00510033	DOWN
cg25750363	0.0880209	0.00510089	UP
cg04439215	0.0579766	0.00513644	UP
cg06846976	-0.0692496	0.00513644	DOWN
cg02338778	0.0639005	0.00513779	UP
cg12501761	0.0547629	0.00513779	UP
cg25503799	0.0715374	0.00514206	UP
cg12819548	0.074021	0.00515008	UP
cg16671238	-0.0654309	0.00515375	DOWN
cg24790419	0.0651869	0.00515564	UP
cg16764781	0.0640774	0.00516431	UP
cg07839742	0.0699	0.00517455	UP
cg26717590	0.0673287	0.0051763	UP
cg05101231	0.0627688	0.00520218	UP
cg19100779	0.0585857	0.00521507	UP
cg04074004	0.0699996	0.00523132	UP
cg10517290	-0.0889577	0.00523208	DOWN
cg06160606	0.0642208	0.00526314	UP
cg03595161	0.0696497	0.00527027	UP
cg15108060	0.0640398	0.00527366	UP
cg00819233	0.0591725	0.00527471	UP
cg25799348	0.0702091	0.00528774	UP
cg06958766	0.0658697	0.00531662	UP
cg04403415	0.0771818	0.00531662	UP
cg08145262	0.0710591	0.00532477	UP
cg01973676	-0.114105	0.00533415	DOWN
cg04099420	0.0565716	0.00533415	UP
cg16832421	0.0829629	0.00533415	UP
cg23846712	0.0566645	0.00534236	UP
cg10959932	0.0520412	0.00534521	UP
cg21772826	0.0702445	0.00536495	UP
cg25631874	0.0559536	0.00536867	UP
cg18055623	0.0550527	0.00537256	UP
cg05390356	0.0802812	0.00537256	UP
cg11088489	0.0798726	0.0053783	UP
cg25080229	0.0504524	0.00538488	UP
cg22871485	-0.0592161	0.00538488	DOWN
cg10821964	0.0761632	0.00539838	UP
cg14486098	0.0742734	0.00540438	UP
cg09398138	0.0820842	0.00541407	UP
cg15679095	0.0674456	0.00542146	UP
cg23548201	0.0720545	0.0054347	UP
cg00470636	0.0860559	0.00543679	UP
cg03188064	-0.0508779	0.00543711	DOWN
cg14378057	0.0561694	0.00544789	UP
cg21388639	0.0536632	0.00544858	UP
cg04987335	0.0560054	0.00546486	UP
cg06866628	-0.0540956	0.00546894	DOWN
cg07290269	0.0832605	0.00548112	UP
cg16516490	0.0573158	0.0054879	UP
cg15158106	0.0596232	0.00549613	UP
cg27160920	0.0562225	0.00550421	UP
cg01558110	0.0550949	0.00550761	UP
cg24284741	0.0510587	0.00551551	UP
cg02955504	0.0720677	0.0055311	UP
cg19430423	-0.0867907	0.00553408	DOWN
cg17585528	0.0885539	0.00553408	UP
cg02596499	0.0717589	0.0055362	UP
cg02568083	0.0565997	0.00553723	UP
cg25542319	0.0553525	0.00557561	UP
cg18733230	0.0664572	0.00557643	UP
cg14535245	0.0522988	0.00558211	UP
cg03165378	-0.0792427	0.00558339	DOWN
cg24472823	0.0750717	0.00559363	UP
cg26818786	-0.074634	0.0055983	DOWN
cg15044181	0.069303	0.00560225	UP
cg09825309	0.0596331	0.00561911	UP
cg18412431	0.0656096	0.00563167	UP
cg05173987	0.0563344	0.00563787	UP
cg17213381	0.0888791	0.00565412	UP
cg16566943	0.0580767	0.00566367	UP
cg02772121	-0.0722961	0.00566495	DOWN
cg20810975	-0.0618317	0.00566788	DOWN
cg13999086	0.0566119	0.00568869	UP
cg17659707	0.0603612	0.00569077	UP
cg07698804	-0.0505739	0.00569983	DOWN
cg21552081	-0.0580569	0.00570053	DOWN
cg03554736	0.0503935	0.00570478	UP
cg13503148	0.0755075	0.00571381	UP
cg20120438	0.0547425	0.00573171	UP
cg07144666	0.0681175	0.00574768	UP
cg25244238	0.0550839	0.00574985	UP
cg25196508	0.0816757	0.00576858	UP
cg23752651	-0.0692051	0.00578553	DOWN
cg07520608	0.0516665	0.00579038	UP
cg22020227	0.074065	0.0058004	UP
cg16006965	-0.0827065	0.00580511	DOWN
cg02266849	0.0704693	0.00584086	UP
cg08039854	0.0814265	0.00584809	UP
cg16332065	0.0555436	0.00584837	UP
cg10119160	0.057444	0.00585311	UP
cg15989608	-0.0567493	0.00587207	DOWN
cg09157320	0.063885	0.00587435	UP
cg07148459	0.06441	0.00589708	UP
cg05674928	0.0674059	0.00589708	UP
cg15332978	0.0874659	0.00590432	UP
cg20604957	0.0729326	0.00590432	UP
cg18546037	0.0627128	0.00590836	UP
cg01723706	0.0506843	0.00590978	UP
cg08856268	0.0596711	0.00590986	UP
cg09129839	-0.0569871	0.00590995	DOWN
cg24974729	0.0664252	0.00591508	UP
cg07421329	0.0715429	0.00592734	UP
cg07737802	0.0688272	0.00594096	UP
cg26065836	0.0691049	0.00594493	UP
cg15721102	0.0821038	0.00594827	UP
cg03284670	-0.0522908	0.00596517	DOWN
cg01288904	0.0757223	0.0059742	UP
cg19689828	-0.0535132	0.00597694	DOWN
cg15742123	0.0549374	0.00598094	UP
cg18840931	0.0599478	0.00598802	UP
cg20535781	0.0536192	0.00598802	UP
cg11250081	0.0625204	0.00601824	UP
cg02362978	0.0562817	0.0060207	UP
cg02069772	0.062971	0.0060263	UP
cg07355514	0.0946806	0.00602744	UP
cg13316720	0.064742	0.00605646	UP
cg20982690	0.0611983	0.00607331	UP
cg23627083	0.0626263	0.00607376	UP
cg08626436	0.0633149	0.00607452	UP
cg01844274	0.0644134	0.00608153	UP
cg26484813	0.0764394	0.00608821	UP
cg25547520	0.0698528	0.00608821	UP
cg18182216	0.0624245	0.00609278	UP
cg15410675	0.0575551	0.00609278	UP
cg10513118	0.0648786	0.00609377	UP
cg02633036	0.075458	0.00613031	UP
cg06525453	0.0700459	0.0061337	UP
cg01870247	0.0554973	0.0061571	UP
cg26296894	0.0639907	0.00617453	UP
cg00338002	-0.100159	0.0061794	DOWN
cg22490861	0.0523276	0.00619368	UP
cg08063160	0.0680803	0.00620952	UP
cg14069619	0.0573006	0.00624779	UP
cg03795776	0.0708484	0.00625465	UP
cg24810933	0.0551151	0.00626198	UP
cg24491704	0.0584222	0.00626216	UP
cg13412754	0.0726238	0.00626216	UP
cg14802097	0.0600503	0.00626989	UP
cg01760189	0.0790916	0.00627192	UP
cg11327657	-0.0782643	0.00627197	DOWN
cg17977197	0.0626358	0.00627317	UP
cg16139316	-0.114263	0.00627662	DOWN
cg26334209	0.0565183	0.00628013	UP
cg17106157	0.0662367	0.00628122	UP
cg18845277	0.0670403	0.00628669	UP
cg03778780	0.0645792	0.0062892	UP
cg06479434	0.0765207	0.00630145	UP
cg00847857	0.0641172	0.00633957	UP
cg19669385	0.0586428	0.00633958	UP
cg03691530	0.0641465	0.00635364	UP
cg04266474	0.061556	0.00636854	UP
cg16799737	0.0609146	0.00638615	UP
cg00648883	-0.0978747	0.00639471	DOWN
cg24129356	-0.067392	0.00641719	DOWN
cg26695909	0.0638776	0.00644011	UP
cg18808261	0.0572786	0.00644488	UP
cg26880777	0.0712885	0.00646561	UP
cg25034155	0.0527265	0.00647749	UP
cg08418872	-0.0552373	0.00648764	DOWN
cg21031917	-0.0544981	0.00649487	DOWN
cg07480647	-0.0524156	0.00650183	DOWN
cg20941737	0.0657227	0.00650939	UP
cg01809170	0.0795363	0.00651075	UP
cg03259742	0.0646232	0.00652049	UP
cg14472181	0.0581755	0.00652798	UP
cg26805263	0.0803012	0.00653424	UP
cg02711976	-0.0739982	0.00655422	DOWN
cg04026354	0.0764442	0.00655674	UP
cg18649503	0.0716529	0.00656047	UP
cg13228934	0.0747069	0.00656144	UP
cg26639985	0.064383	0.00656239	UP
cg10863207	-0.088769	0.00656552	DOWN
cg01537769	0.050672	0.00657513	UP
cg05587736	0.0506676	0.00660925	UP
cg20382418	0.0623361	0.00660928	UP
cg03870448	0.0531466	0.0066095	UP
cg02716776	-0.0991778	0.0066095	DOWN
cg16651780	-0.0710883	0.00661507	DOWN
cg13165140	-0.0596519	0.00662128	DOWN
cg07839208	0.075396	0.00662204	UP
cg00455523	0.0671512	0.00666728	UP
cg26476173	0.059901	0.00666903	UP
cg02668694	0.0666342	0.00669287	UP
cg26951888	0.0644857	0.00669394	UP
cg25379036	0.0860568	0.00670865	UP
cg00400992	0.0655733	0.00671235	UP
cg03368634	0.0637329	0.00672991	UP
cg07398791	-0.0511904	0.006736	DOWN
cg05303901	0.0535036	0.00673688	UP
cg12650490	-0.0517085	0.00674909	DOWN
cg17122213	-0.0515801	0.00674936	DOWN
cg00848374	0.0728773	0.00675399	UP
cg13784195	0.0740217	0.00675459	UP
cg21144890	0.0734811	0.00675459	UP
cg22788908	0.0553085	0.00676933	UP
cg09993145	-0.0565797	0.00677002	DOWN
cg04282029	0.0598722	0.00679204	UP
cg12789488	0.0656599	0.00680944	UP
cg14689338	0.0553094	0.00681414	UP
cg17567562	0.0635866	0.00682952	UP
cg19533294	-0.0592663	0.006835	DOWN
cg02590060	0.0517358	0.00684855	UP
cg03998066	0.0624379	0.00685829	UP
cg08604223	0.0606819	0.00687031	UP
cg00050692	-0.0522951	0.00690056	DOWN
cg20781880	-0.0655852	0.00690397	DOWN
cg07419011	0.0676203	0.00691116	UP
cg09858862	0.0651097	0.00691501	UP
cg26750742	0.0792134	0.00692196	UP
cg14757228	-0.0526306	0.00693787	DOWN
cg20221707	0.0506324	0.00694127	UP
cg10959048	0.0729803	0.00694844	UP
cg13598109	0.0537344	0.00695024	UP
cg12019893	-0.0573872	0.00696533	DOWN
cg25356504	-0.0669212	0.00696861	DOWN
cg13772849	0.0735267	0.00696861	UP
cg15554941	0.0710599	0.00697557	UP
cg09902130	-0.0518677	0.00699237	DOWN
cg07491676	0.0504189	0.00700709	UP
cg03395546	0.0576646	0.00702067	UP
cg05287372	0.061689	0.0070262	UP
cg08448479	0.06748	0.00703126	UP
cg21643731	0.0523077	0.00703126	UP
cg07037725	0.055967	0.00703662	UP
cg26400421	0.0654459	0.00704016	UP
cg16111364	0.0707718	0.00704684	UP
cg03027800	0.0551307	0.00706092	UP
cg00770754	0.0645097	0.00706214	UP
cg25349276	0.0868262	0.00709463	UP
cg27109284	0.0590216	0.00709547	UP
cg22603555	0.0778946	0.00710487	UP
cg06047655	0.0614881	0.00710928	UP
cg08577341	-0.0554111	0.00711188	DOWN
cg09923593	0.0665068	0.00711474	UP
cg11669285	0.0629775	0.00711608	UP
cg23149881	-0.069866	0.00711608	DOWN
cg14405603	0.0635429	0.00712047	UP
cg27191457	0.0689102	0.00712047	UP
cg10864200	0.0561741	0.0071404	UP
cg21533897	-0.0579459	0.00715684	DOWN
cg04343927	0.0724095	0.00716084	UP
cg06908919	0.0675003	0.00716944	UP
cg13384501	0.0650953	0.00716944	UP
cg15752292	0.0562718	0.00717121	UP
cg01309726	0.0735211	0.0072082	UP
cg01905489	-0.0597817	0.00725081	DOWN
cg06929414	0.0540637	0.00725096	UP
cg00859858	-0.109923	0.00725096	DOWN
cg19773045	0.0540613	0.00725883	UP
cg26648094	0.0544866	0.00726187	UP
cg11027707	0.0602232	0.0072701	UP
cg06641021	0.0627717	0.00727582	UP
cg17419815	-0.0840768	0.00729227	DOWN
cg24348495	0.0578044	0.00730422	UP
cg17955729	-0.0520337	0.00732632	DOWN
cg25134306	0.0596509	0.00732776	UP
cg02479022	0.0707215	0.00733248	UP
cg27221424	0.0576218	0.00733464	UP
cg07818422	0.0514732	0.00733981	UP
cg14386193	0.054705	0.00733981	UP
cg17818912	0.0538554	0.00733981	UP
cg15307022	0.0683424	0.00735387	UP
cg08468375	0.0531788	0.00735447	UP
cg23598352	-0.100921	0.0073559	DOWN
cg25900902	0.0767073	0.00736634	UP
cg08129583	0.0514698	0.00736796	UP
cg12901291	-0.0737301	0.00736988	DOWN
cg14290070	0.0598613	0.007371	UP
cg04995521	0.087176	0.00739681	UP
cg07100542	-0.084542	0.00739942	DOWN
cg23636406	0.0611424	0.00740011	UP
cg08421910	-0.058355	0.00740179	DOWN
cg03184357	0.0630032	0.00740591	UP
cg15404019	0.0528243	0.00741053	UP
cg21291985	0.0625155	0.00742761	UP
cg07831164	0.0562369	0.00742865	UP
cg08085827	0.0624511	0.00743162	UP
cg07635227	-0.0726365	0.00745136	DOWN
cg21140028	0.0752881	0.00746389	UP
cg23820816	0.0525564	0.00748589	UP
cg22872857	0.0510565	0.00750043	UP
cg15306012	0.0534832	0.00753767	UP
cg13527203	0.0505429	0.00754982	UP
cg06871560	0.0587625	0.00755066	UP
cg00744866	0.0525197	0.00756119	UP
cg15092343	-0.0595108	0.00756258	DOWN
cg27048684	0.0539781	0.00759073	UP
cg12745145	0.0598533	0.00759191	UP
cg01428953	0.0595432	0.00759796	UP
cg06549275	-0.0530195	0.00760201	DOWN
cg17007339	0.0808587	0.0076184	UP
cg23210478	0.069713	0.0076184	UP
cg10792307	0.0578191	0.00762112	UP
cg19494811	0.0802696	0.00762112	UP
cg05051606	0.0569521	0.00763977	UP
cg08436419	0.0697336	0.00764746	UP
cg24730157	-0.0511099	0.00765814	DOWN
cg04195226	0.0891037	0.00765921	UP
cg08510234	0.066008	0.00766347	UP
cg00965578	-0.0779804	0.00766814	DOWN
cg12505938	-0.0682924	0.00769795	DOWN
cg07673080	0.0508143	0.00771068	UP
cg21948564	0.0589253	0.00772432	UP
cg16389078	-0.055156	0.00773084	DOWN
cg08213398	0.0665693	0.00775054	UP
cg26177311	0.0623643	0.00776007	UP
cg07773434	0.0668319	0.00776367	UP
cg06393998	0.0800651	0.00776412	UP
cg15978778	0.0553547	0.00776433	UP
cg06302566	0.0601384	0.00776955	UP
cg21499869	-0.0631419	0.00778264	DOWN
cg07012460	0.0728634	0.00778384	UP
cg00991994	0.0796639	0.00778504	UP
cg27149567	0.0787112	0.00778777	UP
cg20979921	0.0578416	0.00778777	UP
cg04390865	0.0517957	0.00779142	UP
cg14747166	0.0528413	0.00779443	UP
cg07596668	-0.0722485	0.00779443	DOWN
cg22491320	0.0627399	0.00780129	UP
cg03435979	0.0674729	0.00781142	UP
cg19072817	0.0574323	0.00786767	UP
cg18814314	0.0514992	0.00786997	UP
cg01856529	0.0704328	0.00787785	UP
cg00986191	0.0634482	0.00788623	UP
cg23884175	0.0514186	0.00788623	UP
cg06003834	0.0511662	0.00788623	UP
cg25408314	-0.0516534	0.00794085	DOWN
cg15032960	-0.0660023	0.00794619	DOWN
cg21840434	-0.0692873	0.00795636	DOWN
cg02015823	0.0580453	0.00798487	UP
cg04688351	-0.0593601	0.00799942	DOWN
cg23909079	-0.0618824	0.00800692	DOWN
cg26530045	0.0506217	0.00800692	UP
cg21049501	0.0566731	0.00801247	UP
cg10409253	-0.0987038	0.0080202	DOWN
cg03176996	0.0540361	0.00803184	UP
cg13022534	0.0591127	0.0080363	UP
cg08224159	0.0627756	0.00803756	UP
cg26817371	-0.0565063	0.00804189	DOWN
cg15929771	0.0555368	0.0080518	UP
cg14711108	0.0583322	0.00805809	UP
cg02087985	0.0544385	0.00805859	UP
cg07375207	-0.0574499	0.00806543	DOWN
cg06894612	-0.0613507	0.00807844	DOWN
cg22751046	0.0605143	0.00808566	UP
cg03529555	0.0557921	0.00809187	UP
cg17665652	0.0689926	0.00809613	UP
cg24559261	0.05033	0.00809613	UP
cg06495586	-0.0580664	0.00811976	DOWN
cg15742818	0.057613	0.00815953	UP
cg23051392	0.0524989	0.00816494	UP
cg14510967	-0.0563823	0.00817272	DOWN
cg13896783	0.0519821	0.00818652	UP
cg10782206	0.0677622	0.00818696	UP
cg01081930	0.0651757	0.00819505	UP
cg17231677	0.06321	0.00820048	UP
cg14015502	0.0762399	0.00820048	UP
cg18143701	-0.0552494	0.00820659	DOWN
cg17116091	0.0653363	0.00824879	UP
cg14024415	0.0578119	0.00825368	UP
cg21457147	0.059991	0.00825885	UP
cg21423557	0.0661222	0.00827028	UP
cg00253735	0.0599349	0.00827028	UP
cg01951274	-0.0502024	0.00827094	DOWN
cg14398228	0.0624513	0.0082875	UP
cg02293775	0.0569742	0.00828877	UP
cg12793733	0.0627488	0.00829136	UP
cg05274606	0.0507508	0.00829415	UP
cg03854238	0.0584395	0.00830041	UP
cg05955831	0.0559501	0.0083049	UP
cg19863740	-0.0573733	0.00830543	DOWN
cg13392680	0.0502687	0.00832784	UP
cg23248729	0.0514099	0.00834876	UP
cg26549595	0.0608839	0.008349	UP
cg22584911	0.0561359	0.00836264	UP
cg20427865	0.0747679	0.00838346	UP
cg08597067	0.0679586	0.00839066	UP
cg09700337	0.0677776	0.00841035	UP
cg26589351	0.0761611	0.00843538	UP
cg07091934	0.0672214	0.00843618	UP
cg15832094	0.0607561	0.00844666	UP
cg25342686	0.0579361	0.00845019	UP
cg08134877	0.0557659	0.00845987	UP
cg16162970	0.0521918	0.00845987	UP
cg11679871	0.0671026	0.00845987	UP
cg03515656	0.0576453	0.00847401	UP
cg23502162	0.0591152	0.00847401	UP
cg18717967	0.0659006	0.00848016	UP
cg00021600	-0.0571664	0.00848099	DOWN
cg20119891	0.0737171	0.00848494	UP
cg13889425	0.0502783	0.00848891	UP
cg03055671	-0.0700737	0.00849627	DOWN
cg26549084	0.0672314	0.0084968	UP
cg22996083	0.0608103	0.00849851	UP
cg07281370	0.054465	0.00850349	UP
cg23618588	0.0647136	0.00853107	UP
cg22097891	0.0607259	0.00854156	UP
cg20108357	-0.054753	0.00858291	DOWN
cg09290120	0.063151	0.00858698	UP
cg01997461	0.0721511	0.0086031	UP
cg09773897	0.0656413	0.00860813	UP
cg21236655	0.0559046	0.00861979	UP
cg15617548	0.0553775	0.00863888	UP
cg20820996	0.0671581	0.00866345	UP
cg18225311	0.0608428	0.00867378	UP
cg25721732	0.0639302	0.00868144	UP
cg17133045	0.0584404	0.00871943	UP
cg07341609	-0.0632281	0.00873509	DOWN
cg00412851	0.0632502	0.00874245	UP
cg17262755	0.074786	0.00875195	UP
cg06479609	0.0634971	0.00875195	UP
cg02890435	-0.0555837	0.00875519	DOWN
cg17437088	0.0974713	0.00875637	UP
cg06604249	0.060335	0.00876581	UP
cg10095057	0.0783511	0.00877359	UP
cg06085657	0.106064	0.00878318	UP
cg16962191	0.0673716	0.00880888	UP
cg21304285	0.0631889	0.00882593	UP
cg18404706	0.0681474	0.00882635	UP
cg21239227	0.0543337	0.00883254	UP
cg04292442	0.0612506	0.00886637	UP
cg17775079	0.070148	0.00888723	UP
cg05935800	0.0630559	0.00888852	UP
cg21565914	0.050204	0.00888852	UP
cg15855251	0.0633834	0.00890918	UP
cg19809575	0.0786378	0.00893408	UP
cg24117468	0.0555467	0.00894527	UP
cg13780614	0.0593772	0.00894527	UP
cg26978172	0.0677757	0.00894554	UP
cg05630800	0.0660441	0.00895098	UP
cg00395929	0.0588183	0.00896443	UP
cg13837335	0.0525725	0.0089689	UP
cg18156845	0.064091	0.00897244	UP
cg09750084	0.0665003	0.00897244	UP
cg06817312	0.088835	0.00897244	UP
cg04108328	0.0529855	0.00898689	UP
cg04602939	-0.0533077	0.00898924	DOWN
cg19909658	0.0721289	0.00899075	UP
cg26802194	0.0556579	0.00899646	UP
cg21939215	-0.0582002	0.00900985	DOWN
cg21130463	0.082345	0.00901762	UP
cg02977388	0.0955459	0.00904322	UP
cg00204802	0.0677887	0.00906176	UP
cg03301282	-0.0504352	0.00906564	DOWN
cg25878131	0.0797603	0.00907958	UP
cg25566507	0.0573654	0.00908824	UP
cg22112083	0.0550873	0.00909391	UP
cg25265930	0.0551636	0.00910051	UP
cg12510708	-0.0648124	0.00911399	DOWN
cg13728813	0.0606212	0.00911399	UP
cg24204951	0.0745633	0.00911399	UP
cg14514716	0.064958	0.00912315	UP
cg17566175	0.0681936	0.00912315	UP
cg21902160	-0.0583106	0.00912461	DOWN
cg13453203	0.0733007	0.00912461	UP
cg07326765	0.0500417	0.00912461	UP
cg06567829	0.0622236	0.00913568	UP
cg25503410	-0.0631931	0.00913875	DOWN
cg03845435	0.0510648	0.00914951	UP
cg13858803	0.0571612	0.00916025	UP
cg23260484	0.0565524	0.00917331	UP
cg09027133	0.0562819	0.00917946	UP
cg12497171	0.0691497	0.00918578	UP
cg15600915	0.0648204	0.00921358	UP
cg24723421	0.0822985	0.00923963	UP
cg14308311	0.0743451	0.00925057	UP
cg04867423	0.0502902	0.00926381	UP
cg03868944	0.0578816	0.00926757	UP
cg19733736	0.0503892	0.00928123	UP
cg22091053	0.0510616	0.00928632	UP
cg03689552	-0.0877659	0.00929031	DOWN
cg21188037	-0.0565475	0.00929031	DOWN
cg13016916	0.0735578	0.00929031	UP
cg20524889	0.0643556	0.00929979	UP
cg18145810	0.0717018	0.00930178	UP
cg22867714	0.0578116	0.00932906	UP
cg10881128	0.0619179	0.00934463	UP
cg08420232	0.0662529	0.00935272	UP
cg00774088	0.0517939	0.00936164	UP
cg08854008	-0.0747863	0.00936563	DOWN
cg05613017	-0.0542912	0.0093676	DOWN
cg14275880	0.0560067	0.0093676	UP
cg04573661	0.0566664	0.00937593	UP
cg14679230	0.0509257	0.0093893	UP
cg22100563	-0.0857628	0.00941466	DOWN
cg01994308	-0.100306	0.00941818	DOWN
cg03381704	0.0551618	0.00941818	UP
cg06752267	0.0720495	0.00941818	UP
cg23824801	0.0581397	0.00942306	UP
cg01949002	0.062329	0.00942579	UP
cg16885861	0.0549775	0.00942944	UP
cg22522688	0.0554252	0.00944742	UP
cg15922693	0.0951322	0.00945629	UP
cg04610450	-0.051027	0.00945629	DOWN
cg23278359	-0.0593395	0.00946545	DOWN
cg15495091	0.0539886	0.00947633	UP
cg00733288	-0.0594644	0.00947633	DOWN
cg08772232	0.0541739	0.00948725	UP
cg26079706	0.0563651	0.00949066	UP
cg14943722	0.0589238	0.00950198	UP
cg26749518	-0.0542614	0.00952631	DOWN
cg08604960	0.0517194	0.00953311	UP
cg18371424	0.0693176	0.00955593	UP
cg26514793	0.0563164	0.0095564	UP
cg07257747	0.0654723	0.00958605	UP
cg10773266	-0.0651366	0.00959261	DOWN
cg07025471	-0.0616888	0.00961303	DOWN
cg03684571	0.0557296	0.00961303	UP
cg17167832	0.0711415	0.00963282	UP
cg08156120	0.0594102	0.00964005	UP
cg03555710	0.0544274	0.00966351	UP
cg02794358	-0.107456	0.00966351	DOWN
cg03343128	-0.0510784	0.00966569	DOWN
cg04988216	0.0615158	0.00967874	UP
cg22052566	-0.0512521	0.00968974	DOWN
cg17624310	0.0587506	0.00970831	UP
cg20148127	0.0544079	0.0097204	UP
cg18319104	0.0507192	0.00972598	UP
cg08466517	0.0731707	0.00973282	UP
cg19015611	-0.0545865	0.00973894	DOWN
cg13793166	-0.0510874	0.00975346	DOWN
cg26843807	0.0550997	0.00976265	UP
cg04707706	0.0532731	0.00977802	UP
cg27278729	-0.0621523	0.00978466	DOWN
cg14535746	0.0500314	0.00979736	UP
cg06254729	0.0689298	0.00979855	UP
cg01709312	0.0547192	0.00980843	UP
cg08045906	0.0684158	0.00980928	UP
cg15016062	0.0621843	0.00980928	UP
cg12332558	0.0529732	0.00981422	UP
cg14165978	0.0505096	0.00982454	UP
cg26972389	0.0605288	0.00982593	UP
cg06063519	0.0663639	0.00984367	UP
cg00130180	0.0549515	0.00985196	UP
cg02797271	-0.0574115	0.00985376	DOWN
cg21470947	-0.0502815	0.00986792	DOWN
cg16646003	0.0617811	0.00986885	UP
cg26356061	0.0500397	0.00986885	UP
cg17258551	-0.0643561	0.00986885	DOWN
cg27359668	-0.0551922	0.00988044	DOWN
cg01284595	0.0608867	0.00988882	UP
cg03115444	0.0583204	0.00992403	UP
cg05982859	0.0536784	0.00993508	UP
cg14291878	0.0722745	0.00994421	UP
cg22576083	0.0626743	0.00995267	UP
cg17051905	-0.0658662	0.0099745	DOWN
cg22264616	0.0564413	0.00997519	UP
cg08618451	0.0651814	0.00998444	UP
cg24509398	0.0670656	0.00998735	UP
cg10723617	-0.0626028	0.0100236	DOWN
cg24262376	0.0544335	0.0100468	UP
cg27571329	0.0757995	0.0100522	UP
cg06015733	0.050783	0.0100579	UP
cg25198049	-0.0780188	0.0100579	DOWN
cg01741999	0.0524153	0.0100636	UP
cg15859189	0.0806044	0.0100649	UP
cg20976694	0.0703789	0.0100783	UP
cg03172341	0.0524639	0.0100804	UP
cg24035107	0.0718331	0.0100847	UP
cg09013229	0.0649116	0.0101104	UP
cg01052291	0.0665773	0.0101109	UP
cg03850957	-0.0961827	0.0101135	DOWN
cg01459748	0.0592752	0.0101202	UP
cg17411546	0.0575785	0.0101209	UP
cg03700171	0.0795681	0.0101228	UP
cg19491599	0.0589069	0.01014	UP
cg09451188	0.0518868	0.0101553	UP
cg07630327	0.0751265	0.0101581	UP
cg08456334	0.0683021	0.0101813	UP
cg00590173	0.0541258	0.0101998	UP
cg27020362	-0.058364	0.0102285	DOWN
cg06295238	0.0630225	0.0102444	UP
cg07905054	0.0522622	0.0102834	UP
cg12608692	0.0541185	0.0102856	UP
cg09050670	-0.0807224	0.0103067	DOWN
cg19166799	0.0540813	0.0103187	UP
cg18731202	0.111228	0.0103207	UP
cg00261832	0.0675777	0.0103567	UP
cg06847624	0.0558232	0.0103567	UP
cg08854266	0.0531254	0.0103567	UP
cg25341032	0.0696643	0.0103583	UP
cg11128021	0.0636003	0.0103705	UP
cg13702235	0.054506	0.0103705	UP
cg19966212	-0.0536457	0.0103735	DOWN
cg20948377	0.0519521	0.0103819	UP
cg07229212	0.0500402	0.0103917	UP
cg23631759	0.0538224	0.0104153	UP
cg17461336	-0.0572832	0.0104257	DOWN
cg04370442	0.0578574	0.010428	UP
cg06557577	0.0644482	0.0104456	UP
cg10636246	-0.0855674	0.0104759	DOWN
cg03028506	0.0588212	0.0104845	UP
cg06479235	0.0668543	0.0104845	UP
cg07051833	-0.0510439	0.0105206	DOWN
cg05676570	0.064393	0.0105242	UP
cg26630171	0.060312	0.0105433	UP
cg22971501	0.0613918	0.0105459	UP
cg13802789	0.0784477	0.0105581	UP
cg26681847	0.0708047	0.0105608	UP
cg02192520	0.0829623	0.0105713	UP
cg13569575	0.085246	0.0105731	UP
cg07405796	-0.0520101	0.0105906	DOWN
cg18252102	0.0677983	0.010591	UP
cg18843856	0.0592999	0.0106019	UP
cg11974158	0.0564624	0.0106249	UP
cg25261694	0.0693183	0.0106256	UP
cg04630448	0.064243	0.0106285	UP
cg14135809	-0.05339	0.0106285	DOWN
cg02166981	0.0546465	0.0106963	UP
cg08411094	0.0756596	0.0106972	UP
cg05297437	0.0529462	0.0106972	UP
cg10111816	0.0676393	0.0106972	UP
cg04203587	0.0693959	0.0107089	UP
cg16504661	0.0550629	0.0107535	UP
cg14515791	0.0558848	0.0107535	UP
cg23028772	0.0512768	0.0107591	UP
cg09249173	0.0860779	0.0107668	UP
cg21199093	0.0634196	0.0107685	UP
cg27228136	0.0559148	0.0107685	UP
cg24076747	0.0785664	0.0107909	UP
cg07564690	-0.0520624	0.0107952	DOWN
cg18770446	0.0516571	0.010796	UP
cg19624681	0.0519463	0.010796	UP
cg18034637	0.0649635	0.0108343	UP
cg25809697	0.0589353	0.0108421	UP
cg06650250	0.0582122	0.0108638	UP
cg26469058	0.0772683	0.0108757	UP
cg17408185	0.0603402	0.0108771	UP
cg14335435	0.0630988	0.0108825	UP
cg23013977	0.057745	0.0108976	UP
cg02070740	-0.0530222	0.0109073	DOWN
cg21779805	0.0599794	0.0109379	UP
cg10481202	0.0769452	0.0109497	UP
cg23497683	-0.0590721	0.0109548	DOWN
cg15084433	0.0606395	0.0109688	UP
cg09146872	0.0607873	0.0109693	UP
cg15727545	0.0705772	0.0109732	UP
cg16640450	0.0613339	0.0109804	UP
cg20576322	0.0659529	0.0109853	UP
cg19553961	0.0693951	0.0109942	UP
cg07116732	0.0564818	0.0110007	UP
cg12217291	0.0553376	0.0110168	UP
cg02181287	0.0573489	0.011041	UP
cg13696706	-0.0636501	0.011041	DOWN
cg27229484	-0.0746567	0.0110448	DOWN
cg27308218	0.0637155	0.0110489	UP
cg14787880	0.0701868	0.011051	UP
cg10226073	0.051948	0.0110874	UP
cg01535312	0.0633342	0.0110916	UP
cg02315450	0.0771168	0.0110965	UP
cg04645123	0.0748015	0.0111093	UP
cg11836949	0.0735872	0.0111138	UP
cg18546752	0.0743783	0.0111802	UP
cg08360666	0.075618	0.0111827	UP
cg11095658	0.0694419	0.0112147	UP
cg05874176	-0.084906	0.0112217	DOWN
cg03797115	0.0541474	0.011248	UP
cg10307152	0.06822	0.0112628	UP
cg00684594	0.0675393	0.0113269	UP
cg20387392	0.0647293	0.0113272	UP
cg03100639	0.0547121	0.0113392	UP
cg22332666	0.0531007	0.0113498	UP
cg23763877	0.0666675	0.0113522	UP
cg15379025	0.0678678	0.0113792	UP
cg22429852	0.0713999	0.0113792	UP
cg07470694	0.0567415	0.0113803	UP
cg07011981	0.0697176	0.0114042	UP
cg08720806	-0.0546942	0.0114153	DOWN
cg14557268	0.0646191	0.0114223	UP
cg26826339	0.0573311	0.0114449	UP
cg18135379	0.0552217	0.0115051	UP
cg10788466	0.0673641	0.0115201	UP
cg10228162	0.0541658	0.01154	UP
cg10254035	0.0577717	0.0115632	UP
cg04012986	0.0683088	0.0115954	UP
cg27583010	-0.0502963	0.011596	DOWN
cg25360761	-0.0557778	0.011596	DOWN
cg02597894	-0.0539387	0.0115995	DOWN
cg20762729	-0.0515445	0.0116117	DOWN
cg19328828	0.0516437	0.0116117	UP
cg06432061	0.0564692	0.0116151	UP
cg08188318	0.0527282	0.0116287	UP
cg23556574	0.0583598	0.0116319	UP
cg24065270	0.0608823	0.0116709	UP
cg03457284	-0.0565051	0.0116811	DOWN
cg03258749	0.0829155	0.0116892	UP
cg19440734	-0.0920616	0.0117036	DOWN
cg00295382	0.065512	0.0117233	UP
cg03103919	0.0611759	0.0117233	UP
cg23586595	-0.0516892	0.0117379	DOWN
cg14209784	0.062557	0.0117418	UP
cg02139485	0.0517278	0.0117456	UP
cg06606949	0.0654832	0.0117549	UP
cg22510970	0.055494	0.011785	UP
cg21040814	0.0830447	0.0118017	UP
cg11201654	-0.0504271	0.0118017	DOWN
cg13802433	0.0855523	0.0118028	UP
cg01304145	0.0594962	0.0118107	UP
cg01251150	0.0538722	0.011827	UP
cg09185884	0.0605512	0.0118309	UP
cg08347373	0.0578199	0.0118471	UP
cg02079741	0.0529422	0.0118487	UP
cg20932762	0.0547733	0.0118744	UP
cg15784646	0.0531358	0.0119261	UP
cg05483534	0.0674506	0.0119269	UP
cg23015917	0.0551501	0.0119569	UP
cg10574499	0.0739802	0.0119651	UP
cg21138550	0.0692359	0.0119666	UP
cg26207245	0.0559216	0.0119719	UP
cg04104329	0.0531652	0.0119938	UP
cg25940485	-0.0600213	0.0120057	DOWN
cg00251716	0.0647792	0.0120077	UP
cg17046586	0.0643178	0.0120089	UP
cg18213495	0.0676295	0.0120333	UP
cg02928885	0.0510355	0.0120411	UP
cg26728390	0.052044	0.0120425	UP
cg20388732	0.0680761	0.0120512	UP
cg10548968	-0.055123	0.012052	DOWN
cg25907743	-0.0883642	0.0120569	DOWN
cg17408972	0.0620199	0.0120699	UP
cg17872261	0.0548765	0.0121106	UP
cg16258854	0.082482	0.0121124	UP
cg10987624	0.0729819	0.0121146	UP
cg03347444	0.0540388	0.0121256	UP
cg02895699	0.0673136	0.0121256	UP
cg04695796	0.0661531	0.0121305	UP
cg18828861	0.0650543	0.012143	UP
cg06740950	0.0543462	0.0121748	UP
cg15035528	0.0538428	0.0121852	UP
cg26469895	0.0662832	0.0121855	UP
cg04446722	0.0688252	0.0122193	UP
cg00607627	-0.050219	0.0122252	DOWN
cg22423363	0.0554908	0.0122406	UP
cg19170009	0.059282	0.0122412	UP
cg23083984	-0.0569343	0.0122412	DOWN
cg14801864	-0.0551613	0.0122648	DOWN
cg15380603	0.0531674	0.0122648	UP
cg27057650	-0.0564302	0.0123055	DOWN
cg17696468	0.0504436	0.0123157	UP
cg26195495	0.0622878	0.0123167	UP
cg07953015	0.0787401	0.012342	UP
cg16996242	0.0533411	0.0123491	UP
cg06787912	0.0741125	0.0123509	UP
cg17596249	0.0663435	0.0123577	UP
cg00660452	0.0559721	0.0123577	UP
cg06001524	0.0552469	0.0123772	UP
cg20651644	0.0571309	0.0124047	UP
cg27525902	0.0511214	0.0124049	UP
cg22654626	-0.0526113	0.012449	DOWN
cg14971718	0.0523702	0.0124572	UP
cg05197667	0.0662471	0.0124782	UP
cg14375496	0.0603209	0.0124854	UP
cg20169988	-0.0987996	0.0125142	DOWN
cg26708781	0.0624807	0.0125163	UP
cg12733396	0.054464	0.0125277	UP
cg03745493	0.0676411	0.0125301	UP
cg15817130	0.0599609	0.0125571	UP
cg12734386	0.0684207	0.0125713	UP
cg21328082	-0.0655388	0.0125879	DOWN
cg17814481	0.0604666	0.0125973	UP
cg18515510	0.0692502	0.0126004	UP
cg07703530	0.0529673	0.0126132	UP
cg27054887	0.078964	0.0126191	UP
cg26549831	0.0771521	0.0126194	UP
cg07349094	-0.0502652	0.0126227	DOWN
cg06357685	0.0613109	0.01264	UP
cg12655781	0.0611298	0.0126447	UP
cg26927232	0.0641754	0.0126497	UP
cg02192555	0.0696234	0.0126518	UP
cg02965411	0.0528478	0.0126551	UP
cg01205935	0.0585986	0.0126553	UP
cg04938109	0.0553353	0.0126925	UP
cg16753237	-0.0588311	0.012747	DOWN
cg13806767	0.0596082	0.012748	UP
cg20818457	0.0516536	0.0127636	UP
cg18893120	0.0668287	0.0127712	UP
cg10140454	0.061289	0.0127827	UP
cg02034887	0.0523789	0.0127984	UP
cg02762475	0.056619	0.0127996	UP
cg17600918	0.0611765	0.0128287	UP
cg10888281	0.0581485	0.0128536	UP
cg07271361	0.0556338	0.0128579	UP
cg24792245	0.0718516	0.0128745	UP
cg05065177	0.0636922	0.0128826	UP
cg05774231	0.0599971	0.0128863	UP
cg25735482	0.050786	0.012892	UP
cg19629120	0.0503334	0.012892	UP
cg17066349	0.0688475	0.0129321	UP
cg02773086	-0.0505097	0.0129356	DOWN
cg02257708	-0.0504804	0.0129579	DOWN
cg03548857	-0.0698454	0.0129634	DOWN
cg11594821	-0.0565905	0.012981	DOWN
cg25827710	-0.0624785	0.0130073	DOWN
cg10178082	0.0633931	0.0130275	UP
cg05896193	0.0550134	0.0130534	UP
cg07479786	0.0557616	0.0130534	UP
cg23657099	-0.0535388	0.0130619	DOWN
cg02417033	0.0503425	0.0130875	UP
cg05128386	0.072292	0.0131252	UP
cg19287858	0.0510125	0.0131268	UP
cg20949700	0.0655737	0.0131277	UP
cg00925087	0.064257	0.0131366	UP
cg14146966	0.0515208	0.0131375	UP
cg00309402	0.0680639	0.0131439	UP
cg25692785	0.0504006	0.0131565	UP
cg04743650	0.0585069	0.0131584	UP
cg12741639	-0.0608423	0.0131832	DOWN
cg13657785	0.0559503	0.0131832	UP
cg02784696	-0.0699688	0.0131832	DOWN
cg20727362	0.0509155	0.0131886	UP
cg15206981	0.0633956	0.0131944	UP
cg01011918	-0.0666443	0.0132097	DOWN
cg26614624	0.0647274	0.0132097	UP
cg26581206	0.0675799	0.0132165	UP
cg16547579	0.0573876	0.0132339	UP
cg19957764	0.0816386	0.0132388	UP
cg01076874	0.0623448	0.0132392	UP
cg05798126	0.0543211	0.0132512	UP
cg09355528	0.0559485	0.0132633	UP
cg08329754	-0.0574108	0.0132672	DOWN
cg01613249	0.0628403	0.0132727	UP
cg05171197	0.0507876	0.0132732	UP
cg11535638	0.0633747	0.0133067	UP
cg23048036	0.0652817	0.0133174	UP
cg23750514	-0.0690301	0.0133227	DOWN
cg17353337	0.0505835	0.0133294	UP
cg22261694	-0.0561614	0.0133382	DOWN
cg21658225	0.0574556	0.0133409	UP
cg08415592	-0.0675224	0.013357	DOWN
cg22578632	0.0613638	0.0133725	UP
cg11423701	0.0595894	0.0134156	UP
cg13292607	0.0513693	0.0134156	UP
cg13506670	0.0656017	0.0134214	UP
cg13652338	0.0573536	0.0134302	UP
cg05114861	0.0673979	0.0134319	UP
cg25894160	0.0500317	0.0134446	UP
cg13092901	-0.0517392	0.0134451	DOWN
cg23591302	0.050609	0.0134528	UP
cg23813732	0.0755234	0.0134528	UP
cg13711238	0.0558096	0.0135001	UP
cg07684775	0.0672032	0.0135135	UP
cg09505746	0.0502414	0.0135345	UP
cg20601919	0.0680519	0.0135423	UP
cg20425130	-0.0541339	0.0135454	DOWN
cg12033075	-0.0601773	0.0135753	DOWN
cg15852150	0.071496	0.0135796	UP
cg07997634	0.0726689	0.0135918	UP
cg09024962	-0.057851	0.0135941	DOWN
cg16375820	0.0653027	0.0136058	UP
cg13455434	0.0514019	0.0136058	UP
cg00919591	-0.0560634	0.0136103	DOWN
cg00934037	-0.0984959	0.0136104	DOWN
cg05394244	0.0574526	0.0136433	UP
cg26129353	-0.0618687	0.0136606	DOWN
cg10236745	0.0777637	0.0136615	UP
cg00743081	0.0630924	0.0136772	UP
cg07593177	0.0522985	0.0136917	UP
cg16266227	-0.0525046	0.013736	DOWN
cg06259050	0.0509223	0.0137375	UP
cg07377907	0.0502354	0.0137384	UP
cg06856720	0.0523817	0.0137435	UP
cg21156057	0.077183	0.0137634	UP
cg08699270	0.0551722	0.0138146	UP
cg12453687	0.0619797	0.0138178	UP
cg11662061	0.0522078	0.013819	UP
cg11758841	0.0672841	0.013819	UP
cg05400732	0.0686554	0.01389	UP
cg24887387	0.0567897	0.01389	UP
cg07462279	0.0807297	0.0139172	UP
cg03292206	0.0605483	0.0139245	UP
cg27413385	0.0631343	0.0139362	UP
cg19050555	-0.0619614	0.0139368	DOWN
cg14910296	0.0651095	0.0139416	UP
cg21672572	-0.0509555	0.0139427	DOWN
cg10907866	0.0594892	0.0139522	UP
cg03539204	0.0524036	0.0139528	UP
cg20842915	0.0561825	0.0139857	UP
cg11015251	0.0524817	0.0139967	UP
cg05048624	-0.0513238	0.0140166	DOWN
cg11820270	0.0583027	0.0140192	UP
cg07704300	0.0593779	0.0140396	UP
cg05606089	0.0568777	0.0140458	UP
cg18444702	0.0543947	0.014047	UP
cg23330006	0.0541414	0.0140741	UP
cg26473189	0.0547975	0.0140745	UP
cg24522085	0.0599107	0.014113	UP
cg25916714	-0.0588503	0.0141176	DOWN
cg02086355	0.0552298	0.0141237	UP
cg16438182	0.0587988	0.0141408	UP
cg02383173	0.052108	0.0141411	UP
cg24036116	0.0601611	0.014163	UP
cg01431057	-0.0736168	0.0141754	DOWN
cg02625590	0.0643629	0.0141955	UP
cg21487856	0.0558688	0.0142263	UP
cg00691586	0.0517437	0.0142545	UP
cg23627149	0.0577217	0.0142561	UP
cg14391907	0.0581932	0.0142583	UP
cg10743291	0.064638	0.0142654	UP
cg05101821	0.0570519	0.0142907	UP
cg24313592	-0.0579024	0.0142988	DOWN
cg24512644	0.071581	0.0143161	UP
cg01171429	0.053368	0.0143207	UP
cg04215287	0.0627991	0.0143378	UP
cg24939733	0.053543	0.0144045	UP
cg09207296	0.0720407	0.0144326	UP
cg16014085	0.0535892	0.0144557	UP
cg16792002	0.0550611	0.0144762	UP
cg19092837	0.0548391	0.0144984	UP
cg14526579	0.0766156	0.0145389	UP
cg01710450	0.0625256	0.0145495	UP
cg12076194	0.0526237	0.0145781	UP
cg01727686	0.0514727	0.0145882	UP
cg15196197	-0.05012	0.0146392	DOWN
cg06063479	0.0700977	0.0146394	UP
cg26028571	-0.0524732	0.0146395	DOWN
cg18121829	0.0651922	0.0146502	UP
cg27153782	0.0500548	0.014668	UP
cg19027424	-0.0804297	0.0146768	DOWN
cg26139080	0.0535318	0.0146768	UP
cg03992830	-0.0518834	0.0146768	DOWN
cg11309785	0.0666384	0.0146768	UP
cg05844977	0.0709396	0.0146768	UP
cg26498966	0.0584454	0.014678	UP
cg24862252	0.0610118	0.0146862	UP
cg07651316	-0.0862461	0.0147048	DOWN
cg16484526	0.0540833	0.0147196	UP
cg12864235	0.0656018	0.0147196	UP
cg20955492	0.0678757	0.0147604	UP
cg06992324	0.0623949	0.0147622	UP
cg18109874	0.0695636	0.0147638	UP
cg12205433	0.0534027	0.0147669	UP
cg07891658	0.0568108	0.0147682	UP
cg00251875	0.100185	0.0147738	UP
cg12748491	0.0677952	0.014776	UP
cg06716358	0.0643861	0.0147966	UP
cg19543867	0.0723195	0.0148219	UP
cg16460342	-0.0503564	0.01483	DOWN
cg06155414	0.0627072	0.0148636	UP
cg08943494	-0.0542424	0.0149317	DOWN
cg14200368	0.0657121	0.0149317	UP
cg22588546	0.0616409	0.0149641	UP
cg03610280	0.0537998	0.0150546	UP
cg07366188	0.0640791	0.0151009	UP
cg08200770	0.0760657	0.0151028	UP
cg25620901	0.0563962	0.0151079	UP
cg02760280	0.0512621	0.01511	UP
cg10169515	0.0777987	0.0151122	UP
cg02540827	0.0686726	0.0151463	UP
cg12091331	0.0556092	0.0151485	UP
cg00408720	0.077288	0.0151569	UP
cg12302428	0.0613541	0.0151712	UP
cg00047683	0.0573619	0.0151748	UP
cg04317051	0.05091	0.0152089	UP
cg11650948	0.0551276	0.0152295	UP
cg14036402	-0.0739389	0.0152424	DOWN
cg22417613	-0.0569902	0.0152472	DOWN
cg11934419	0.0718311	0.0152617	UP
cg00692173	0.0681571	0.0152716	UP
cg20393620	-0.0824629	0.0152761	DOWN
cg10402321	0.0681291	0.0152923	UP
cg16051561	0.0565237	0.0153048	UP
cg23097878	0.0684941	0.0153389	UP
cg23466166	0.0703253	0.0153469	UP
cg24157598	0.0558983	0.0153859	UP
cg19490598	0.0619642	0.0153871	UP
cg24011341	0.0501296	0.015404	UP
cg01062539	0.0677722	0.0154092	UP
cg15539944	0.0535868	0.0154139	UP
cg10981439	-0.0557125	0.0154234	DOWN
cg13104938	0.0659077	0.0154279	UP
cg03023681	0.050015	0.0154279	UP
cg02733351	-0.063573	0.0154328	DOWN
cg05724902	0.0564615	0.0154438	UP
cg13799919	0.0612093	0.0155104	UP
cg05413199	0.0592939	0.0155236	UP
cg08891382	0.0522277	0.0155266	UP
cg02349866	-0.0778362	0.0155266	DOWN
cg09108314	0.0516205	0.0155373	UP
cg23533267	0.0624379	0.0155938	UP
cg01185080	0.0506601	0.0155982	UP
cg07264025	0.0545272	0.0156047	UP
cg15425670	0.0628714	0.0156137	UP
cg06817669	0.0626237	0.0156137	UP
cg08139238	0.0541551	0.0156297	UP
cg09354037	-0.0539778	0.0156471	DOWN
cg03993463	-0.0558389	0.0156473	DOWN
cg00788521	0.052295	0.0156676	UP
cg16782524	-0.052572	0.0156722	DOWN
cg22488352	0.0503807	0.0157312	UP
cg03821121	-0.0722124	0.0157891	DOWN
cg24561952	0.059038	0.0158077	UP
cg19420102	0.0513457	0.0158131	UP
cg05682128	0.0553466	0.0158356	UP
cg20287234	-0.0518317	0.0158702	DOWN
cg10481134	0.0502918	0.0159023	UP
cg09918394	0.0709354	0.0159114	UP
cg15077193	0.0576641	0.0159492	UP
cg18776460	0.0812853	0.0159617	UP
cg25928474	-0.0677228	0.0159796	DOWN
cg24764793	0.0556015	0.0159909	UP
cg00740874	-0.0519	0.015994	DOWN
cg00642970	0.0553982	0.0160127	UP
cg13014558	-0.0567847	0.0160225	DOWN
cg05551068	0.0536881	0.0160225	UP
cg05323251	-0.0582843	0.0161012	DOWN
cg04907151	0.0520392	0.0161193	UP
cg20640374	0.059198	0.0161245	UP
cg24927646	0.0637994	0.0161296	UP
cg08563570	0.05216	0.0161297	UP
cg05291674	0.0665349	0.01616	UP
cg10297617	0.0516711	0.0161672	UP
cg17826893	0.0710147	0.0161847	UP
cg01424562	0.0633879	0.0161973	UP
cg05367846	-0.0823802	0.0162081	DOWN
cg00416645	0.0559088	0.0162138	UP
cg01336162	0.0577045	0.0162222	UP
cg01303385	-0.0599555	0.0162451	DOWN
cg18235088	0.0611162	0.0162497	UP
cg15911409	0.0695921	0.0163372	UP
cg15719652	0.0586274	0.0163619	UP
cg08295661	0.0591162	0.0164028	UP
cg27279674	0.0540684	0.0164028	UP
cg01844321	0.0631851	0.0164252	UP
cg17016000	0.0634243	0.0164257	UP
cg07283011	0.0558272	0.0164257	UP
cg20141509	0.0683321	0.0164316	UP
cg07886701	0.0571263	0.0164379	UP
cg06282596	0.0528485	0.0164379	UP
cg15561501	0.0518502	0.016445	UP
cg13648715	0.0524613	0.0164458	UP
cg06064297	0.054723	0.0164465	UP
cg19048327	0.0854726	0.0164567	UP
cg00949008	-0.0523411	0.0164568	DOWN
cg15023858	0.0641599	0.0164605	UP
cg09817283	0.06343	0.0165023	UP
cg26521129	0.0558443	0.0165075	UP
cg26645432	0.0861283	0.0165116	UP
cg18457433	0.0565467	0.0165285	UP
cg19403586	0.0650454	0.0165424	UP
cg10460168	0.0558661	0.0165462	UP
cg12695612	-0.0610112	0.0165498	DOWN
cg21663431	0.0585434	0.0165618	UP
cg02575483	-0.0683729	0.0165806	DOWN
cg09054518	0.0604707	0.0166542	UP
cg00328720	-0.079732	0.0166678	DOWN
cg01583485	0.0724875	0.0166708	UP
cg13562816	0.0617133	0.016671	UP
cg23063647	0.0501764	0.0166974	UP
cg23681745	0.0590722	0.0167285	UP
cg02131130	0.0539588	0.0167348	UP
cg03795157	0.061552	0.0167373	UP
cg24476449	-0.0686352	0.0167457	DOWN
cg05489957	0.0624199	0.0167595	UP
cg10198568	0.0593592	0.0167661	UP
cg17058383	0.0594194	0.0167677	UP
cg01080424	0.0617776	0.0167817	UP
cg20742389	-0.0522012	0.0167899	DOWN
cg00142239	0.0536242	0.0168496	UP
cg02679503	0.0646964	0.0168584	UP
cg02980249	-0.0555247	0.0168978	DOWN
cg01574571	-0.0581487	0.0169131	DOWN
cg19508367	0.0721192	0.016966	UP
cg04870470	0.0527134	0.0169826	UP
cg18949521	0.0608473	0.0169862	UP
cg19219655	0.0583364	0.0170165	UP
cg13889415	0.0589564	0.0170499	UP
cg04163391	0.0517149	0.017051	UP
cg09939205	0.0511363	0.017126	UP
cg16206520	0.0507456	0.0171365	UP
cg26427109	-0.0792091	0.0171806	DOWN
cg26422762	0.0611418	0.0172205	UP
cg27171835	0.0586248	0.0172511	UP
cg03109921	0.0614661	0.0173134	UP
cg21526778	0.0606433	0.0173134	UP
cg01537645	0.051663	0.0173134	UP
cg20773588	0.0630575	0.0173157	UP
cg15863598	0.0565314	0.0174038	UP
cg02763290	-0.0684302	0.0174225	DOWN
cg06738031	0.0706596	0.0174605	UP
cg23739525	0.0584283	0.0175211	UP
cg09755594	0.0513759	0.0175263	UP
cg01150641	-0.0546501	0.0175281	DOWN
cg19244380	0.0601041	0.0175322	UP
cg04704531	-0.0506128	0.0175409	DOWN
cg04669894	0.0691195	0.0175527	UP
cg26519141	-0.0726207	0.0175624	DOWN
cg15124109	-0.055341	0.0175645	DOWN
cg13615027	0.073358	0.0175656	UP
cg15580304	0.0662347	0.0175698	UP
cg00600617	0.0617046	0.0176224	UP
cg13121428	0.0520383	0.0176393	UP
cg13320202	0.0540636	0.017653	UP
cg21273746	0.0572313	0.0176852	UP
cg04726374	0.0522328	0.0177002	UP
cg05342782	0.0643371	0.0177131	UP
cg11155432	0.052218	0.0177144	UP
cg11511175	0.0662089	0.017728	UP
cg26956157	0.050482	0.0177631	UP
cg23994112	0.0632581	0.0177659	UP
cg13007871	-0.0540031	0.0177659	DOWN
cg19577080	-0.0593997	0.0177668	DOWN
cg07176410	0.0527294	0.0177797	UP
cg25956106	0.0695389	0.0178036	UP
cg02011476	0.0597684	0.0178056	UP
cg05478809	0.0614245	0.0178092	UP
cg26244646	0.0547848	0.0178262	UP
cg23429240	0.0744393	0.0178856	UP
cg03171211	0.0692188	0.0179209	UP
cg20669834	0.065758	0.0179227	UP
cg02794695	-0.0525302	0.0179304	DOWN
cg08757222	0.0608449	0.0179316	UP
cg10888348	0.0507777	0.017975	UP
cg00254258	-0.0524728	0.0179796	DOWN
cg23314055	0.0510867	0.017985	UP
cg03951662	0.0633797	0.0179911	UP
cg02068171	0.0509561	0.0179961	UP
cg20801110	0.0520289	0.0180002	UP
cg22166914	0.0737932	0.0180064	UP
cg16708623	0.0709411	0.0180163	UP
cg20008734	0.0627104	0.0180267	UP
cg02467858	0.0582718	0.0180298	UP
cg07241925	-0.0812122	0.0180308	DOWN
cg02386354	0.0541785	0.0180431	UP
cg04181864	0.0526727	0.0180563	UP
cg24161057	-0.0505796	0.018061	DOWN
cg19240678	0.0868312	0.0180637	UP
cg11778756	0.0679432	0.018081	UP
cg07160540	-0.0512799	0.0180914	DOWN
cg09127592	0.0631049	0.0180914	UP
cg07380200	0.0587756	0.0180914	UP
cg27107893	0.0576751	0.0180914	UP
cg22486834	0.0543476	0.0181398	UP
cg21833184	0.0535162	0.0181478	UP
cg07560922	0.0545328	0.0181802	UP
cg25444839	0.0525373	0.0182001	UP
cg24796546	0.0513586	0.0182076	UP
cg27291727	0.0530885	0.0182162	UP
cg11310863	0.0803761	0.0182163	UP
cg19870567	0.0596947	0.0182166	UP
cg21247948	0.0537492	0.0182337	UP
cg16054502	0.0613072	0.0182363	UP
cg25076197	0.0635182	0.0182476	UP
cg12665414	0.0598985	0.0182508	UP
cg15574895	0.0618423	0.0182651	UP
cg24199203	0.0585408	0.0183474	UP
cg27192606	-0.0581424	0.0183536	DOWN
cg19317600	0.0715029	0.0183538	UP
cg25274008	0.0546457	0.0183585	UP
cg10126903	-0.0578938	0.0183944	DOWN
cg12669271	0.063369	0.0184203	UP
cg04096619	0.0686065	0.0184229	UP
cg07491828	0.0578678	0.0184269	UP
cg25928688	0.0556332	0.0184269	UP
cg10593994	0.0763739	0.018476	UP
cg01941586	0.0525635	0.0184809	UP
cg01395754	0.072783	0.0184886	UP
cg20806345	0.0594988	0.0184909	UP
cg12251075	-0.0507694	0.0184987	DOWN
cg04470054	-0.0554875	0.0185027	DOWN
cg18458431	-0.0627171	0.0185027	DOWN
cg23325900	0.0637906	0.018506	UP
cg00685573	0.0623818	0.0185114	UP
cg18126802	0.06217	0.0185166	UP
cg09265586	0.0553522	0.0185603	UP
cg05075517	0.0624221	0.0185825	UP
cg01295782	0.0588106	0.0185825	UP
[truncated: 1,267 more rows]

## Sheet: DMGs
DMGs based on GSE115797 and GSE73894
Gene name	logFC	adj.pValue	Threshold
ADAMTS5	0.0536995	1.9437e-08	UP
ARHGEF12	0.337604	4.83375e-07	UP
LOC643719	0.0721118	8.77234e-07	UP
ETHE1	-0.0518669	1.08697e-06	DOWN
POLR3K	-0.0675865	1.29939e-06	DOWN
CLCN6	-0.0507846	1.48011e-06	DOWN
DDR1	0.228183	1.52698e-06	UP
KIAA1688	-0.0553239	1.81984e-06	DOWN
FGF8	-0.0513837	3.12737e-06	DOWN
COL28A1	0.422698	3.87922e-06	UP
MAD1L1	-0.0763186	4.25613e-06	DOWN
BLOC1S2	-0.0555144	4.25613e-06	DOWN
GOLGA3	0.0988622	4.25613e-06	UP
USP34	0.0929519	4.60522e-06	UP
PWWP2A	0.0518958	4.60522e-06	UP
RPTOR	0.235441	6.09863e-06	UP
SVIL	-0.113288	7.27815e-06	DOWN
BHLHA15	-0.0598208	8.11235e-06	DOWN
BICD2	-0.0701083	8.54385e-06	DOWN
ANUBL1	0.0755078	9.76528e-06	UP
GLRX5	0.0679508	9.89967e-06	UP
MAPK8IP3	-0.064244	1.26236e-05	DOWN
KIAA0146	0.103237	1.3296e-05	UP
CDK6	-0.0744879	1.38699e-05	DOWN
HDAC5	0.120205	1.5865e-05	UP
EBF1	0.0879251	1.62536e-05	UP
EXOC3	-0.0556005	1.90102e-05	DOWN
TRIO	0.149899	2.2612e-05	UP
HOXD11	0.0562998	2.45207e-05	UP
USP3	0.0832004	2.52743e-05	UP
RCN3	-0.0622612	2.58098e-05	DOWN
SMAD3	-0.0602253	2.68361e-05	DOWN
WNK2	0.0961089	2.98079e-05	UP
KCNJ11	-0.0503873	2.98931e-05	DOWN
MACF1	0.0833083	2.99048e-05	UP
PPP2R4	0.0793257	3.28095e-05	UP
MAP3K8	0.106292	3.57807e-05	UP
AP3D1	0.0531537	3.69619e-05	UP
CA4	-0.0637419	3.8909e-05	DOWN
TMEM145	0.0626	4.08326e-05	UP
CALCR	0.0982578	4.16091e-05	UP
LMNA	0.0998156	4.1717e-05	UP
C14orf138	0.10609	4.55695e-05	UP
AEBP1	0.0709463	4.85965e-05	UP
SLC44A4	-0.055886	4.95878e-05	DOWN
C15orf23	0.10077	5.54706e-05	UP
MED13L	0.0827847	5.88641e-05	UP
HSP90B3P	0.0932425	6.04124e-05	UP
VGLL3	0.107228	6.07284e-05	UP
CD47	-0.0513293	6.61242e-05	DOWN
AFF1	0.0983752	6.7458e-05	UP
TIMP2	0.107959	7.36197e-05	UP
SERPINB6	0.0985244	7.76915e-05	UP
DCTPP1	-0.073893	8.04631e-05	DOWN
ANKS1A	0.117726	8.34255e-05	UP
KIF13A	-0.074886	8.37399e-05	DOWN
MLF2	0.050879	8.4741e-05	UP
CASZ1	0.0548974	9.19238e-05	UP
ADARB2	0.0762584	9.56439e-05	UP
UNKL	-0.0564636	9.80193e-05	DOWN
ATP2B1	-0.0662008	0.000100451	DOWN
AHDC1	0.106281	0.000109936	UP
TMCC1	0.0977739	0.000110108	UP
ACSS1	0.106094	0.00011027	UP
HMGB2	-0.0580085	0.000110463	DOWN
LOC723972	-0.084777	0.000112709	DOWN
ADD3	0.108329	0.000136699	UP
PTCD3	0.114666	0.000137441	UP
NAP1L4	-0.0501626	0.000141815	DOWN
C10orf26	0.0826768	0.000142453	UP
TRMT61A	-0.0502846	0.000143513	DOWN
LILRA3	0.0906194	0.000144234	UP
ZNF419	0.0527798	0.000148098	UP
GINS4	0.128328	0.000154591	UP
C22orf46	0.100604	0.000154672	UP
NCRNA00171	-0.0634622	0.000155155	DOWN
LIMCH1	0.0653623	0.000160261	UP
PUF60	0.0608058	0.000160261	UP
SHCBP1	0.11237	0.000161618	UP
VCL	0.0800892	0.000163928	UP
RALGDS	-0.0553513	0.000167503	DOWN
SNTB2	0.102906	0.000174181	UP
VPS13D	0.101675	0.000187858	UP
C1orf212	-0.0511881	0.00018847	DOWN
DHRS7B	0.0988002	0.000198142	UP
TNFRSF13B	-0.0560802	0.000200891	DOWN
JMJD8	-0.0539725	0.000203393	DOWN
ISLR	0.0601643	0.000206241	UP
ARL6IP4	0.0777339	0.000210956	UP
FPGS	-0.051343	0.000217341	DOWN
RPH3AL	-0.0674792	0.000226371	DOWN
SHISA3	-0.0525206	0.000232643	DOWN
ACTN2	-0.144039	0.000233845	DOWN
REXO1	-0.0599809	0.000233884	DOWN
GRIN2A	-0.0562776	0.000235211	DOWN
LOC391322	-0.0657576	0.000235846	DOWN
SLC7A8	0.0774019	0.000237744	UP
PPP1R12C	0.0932925	0.000245417	UP
FNBP1	0.0509808	0.000251023	UP
ATP10A	0.0656457	0.000251433	UP
GNA15	-0.0642766	0.000252082	DOWN
SERPING1	0.0951831	0.000255502	UP
ZNF280D	0.0862631	0.000259375	UP
HN1L	-0.110349	0.000272013	DOWN
DKK2	0.0851095	0.000273226	UP
PCDHGA1	0.147483	0.000275543	UP
HEATR2	0.112114	0.000276477	UP
SLC38A9	0.0723958	0.00027713	UP
CTBP2	-0.0614099	0.000282727	DOWN
IFI6	-0.062334	0.000283798	DOWN
GATAD2B	0.0829835	0.000290203	UP
TLE3	0.0677444	0.000293148	UP
MOBKL2A	-0.0508424	0.000295942	DOWN
FNDC3B	0.0576564	0.000302131	UP
ZNHIT6	0.0919975	0.000311948	UP
C7orf46	-0.0500387	0.000317812	DOWN
ASAP1	0.112374	0.00031897	UP
ANKS1A	0.100673	0.00032082	UP
SECTM1	-0.0598524	0.000321028	DOWN
COL11A2	0.301367	0.000340781	UP
ZNF830	0.0525012	0.000344761	UP
NFIA	0.0820686	0.000353256	UP
LOC282997	0.0783941	0.000360335	UP
BCAT1	-0.055308	0.000364522	DOWN
RUFY3	0.0743802	0.000366878	UP
RNF39	0.0513976	0.000367539	UP
PYGO1	0.0701668	0.000368551	UP
PSMD13	-0.0621209	0.000370045	DOWN
S100A5	0.0902278	0.000375417	UP
HMG20A	0.0746719	0.0003871	UP
NCRNA00171	0.0830687	0.00039322	UP
TMEM190	0.0690674	0.000399731	UP
MACF1	0.0671989	0.000400064	UP
PTRF	0.0711486	0.000400481	UP
TTC37	0.0777189	0.000401604	UP
ZBTB16	0.0665752	0.000403124	UP
APOD	0.081323	0.000404287	UP
TMCC1	0.0802914	0.00040482	UP
MAP9	0.0653733	0.000407304	UP
ERRFI1	0.0920525	0.000408227	UP
ARID3A	-0.0668639	0.000409874	DOWN
CBX5	0.0662082	0.00041051	UP
STK35	0.0747527	0.00041051	UP
TOLLIP	-0.0762083	0.000418343	DOWN
FAM118A	-0.0620395	0.000436288	DOWN
HN1L	-0.0782177	0.000446784	DOWN
CEP170	0.101198	0.000447115	UP
DRG2	0.0569688	0.000452435	UP
LMO4	0.0780515	0.000455072	UP
FOXO3	0.0686703	0.0004667	UP
TMCC1	0.0964851	0.000478278	UP
CDON	0.0723911	0.000479984	UP
LYPD6B	-0.067488	0.000481793	DOWN
TSPAN4	-0.0622384	0.000484977	DOWN
PCDHGA4	-0.0745848	0.000493216	DOWN
C10orf55	0.11151	0.000493826	UP
TSTD1	-0.0743999	0.00049453	DOWN
NXN	0.0703509	0.00049453	UP
SDCCAG3	-0.0578209	0.000496428	DOWN
ZNF532	0.105496	0.00050446	UP
C12orf71	0.0597626	0.000521908	UP
FXR1	0.0780834	0.000528292	UP
TBCA	0.0718136	0.000529228	UP
PTPRN2	-0.0656223	0.00053113	DOWN
MKRN2	-0.0612567	0.000532862	DOWN
RASGEF1C	0.129353	0.000540602	UP
MIS12	0.0722175	0.000544947	UP
MPP5	0.0823192	0.000550536	UP
CPLX1	-0.0556205	0.000562855	DOWN
HSPA1L	-0.0512032	0.00056705	DOWN
TSPAN33	0.055956	0.000571261	UP
MAN1C1	-0.0624242	0.000572796	DOWN
RUSC1	0.0658098	0.000579401	UP
UBTD2	0.087982	0.000589994	UP
REEP3	0.0945477	0.000590602	UP
TMEM184B	0.0677449	0.000590602	UP
UTS2R	-0.0513744	0.000593659	DOWN
PCNX	0.0787725	0.000593659	UP
SNX8	0.0939563	0.000606693	UP
ID3	0.0741439	0.000616745	UP
MFHAS1	0.0566319	0.000622799	UP
EIF4G3	0.109283	0.000625233	UP
FTO	0.0863846	0.000642142	UP
DNMT3A	0.112806	0.000651979	UP
VEZF1	0.0723463	0.000653725	UP
FUK	0.0834707	0.000666054	UP
MN1	0.0781046	0.000666445	UP
PARD3	0.0687562	0.000676427	UP
PRDM11	0.0682008	0.00067932	UP
ZNF594	0.10629	0.00067932	UP
AGAP2	0.0933139	0.000693685	UP
ORMDL3	0.0565177	0.000693685	UP
SNX29	0.074128	0.000693756	UP
TPM4	0.0604372	0.000699785	UP
TSSK3	0.0625184	0.000701581	UP
TKT	-0.111617	0.000712499	DOWN
SDK1	0.0615231	0.000714245	UP
PODNL1	-0.0792036	0.000717964	DOWN
C7orf20	0.109965	0.000717964	UP
FAM65B	0.0854518	0.000721423	UP
ZFP64	-0.0643049	0.000729754	DOWN
SPATA18	-0.0538582	0.000731511	DOWN
RPTOR	0.0565058	0.000736551	UP
CALD1	0.0523246	0.000737759	UP
TTLL5	0.0627883	0.000739793	UP
SOX7	-0.0516516	0.000741688	DOWN
ATP8B1	-0.0616808	0.000742147	DOWN
DDAH1	0.10312	0.000761404	UP
SPON1	0.080463	0.000761404	UP
HR	0.0643477	0.000764374	UP
TNK2	-0.0702779	0.000767319	DOWN
PLCB3	-0.0886009	0.000767539	DOWN
NGLY1	0.0734206	0.000768291	UP
SLC29A1	0.0841555	0.000768291	UP
GPER	0.0860447	0.000770293	UP
COL11A2	-0.0568036	0.000780322	DOWN
VAC14	0.0745354	0.000788331	UP
IRF2	-0.083802	0.000788793	DOWN
CHD9	0.0879698	0.000795647	UP
PPP1R1B	0.0814357	0.000796593	UP
FAM171A1	-0.0666881	0.000796758	DOWN
MIR941-3	0.0615626	0.000801696	UP
ANKFY1	0.100807	0.000802701	UP
ANKRD44	0.0802841	0.000809006	UP
LOC100132215	-0.0774195	0.000810996	DOWN
NFKBIL1	0.0627683	0.00082177	UP
PADI4	0.0907736	0.000828116	UP
TFIP11	0.0628071	0.000828298	UP
DIAPH3	0.0845281	0.000828298	UP
GRIN2B	0.11451	0.000828867	UP
MBP	-0.080717	0.000832754	DOWN
SNORD115-1	-0.0602988	0.000832825	DOWN
RHOB	0.123358	0.000832825	UP
CSNK1D	0.0747274	0.000841065	UP
LPAR3	-0.0594049	0.000849146	DOWN
MAP4	-0.0576641	0.000853006	DOWN
ASPA	0.0716501	0.000868284	UP
UBE2D1	-0.0558253	0.000870987	DOWN
WWTR1	-0.0662564	0.000873705	DOWN
CASZ1	0.0782914	0.000882111	UP
COL1A1	0.0521898	0.000883624	UP
THSD1	0.0578543	0.000884114	UP
CRADD	0.0888087	0.000890347	UP
FANCA	-0.0633085	0.000897511	DOWN
ASAP2	-0.0719871	0.000908202	DOWN
KIF1B	0.0900182	0.000909517	UP
EP400	0.0770759	0.000909927	UP
JRK	0.061201	0.0009175	UP
DENND1A	0.10088	0.000919979	UP
CPT2	0.0816591	0.000920358	UP
RGS12	0.0715783	0.000922735	UP
FOXK2	0.0846638	0.000923247	UP
COL5A2	0.0885602	0.000928718	UP
SPARC	0.0613396	0.000931745	UP
LAT2	-0.0547965	0.000934469	DOWN
GTSF1	-0.0536202	0.000940344	DOWN
BCAT1	-0.0615308	0.000946148	DOWN
CACNG6	0.050315	0.000950502	UP
NXN	0.0753608	0.000953732	UP
CLIP4	-0.0633524	0.000955478	DOWN
GPR133	0.0880832	0.000955478	UP
ATP6V0A1	0.060054	0.000959051	UP
HPN	-0.0843306	0.000959743	DOWN
RERE	0.0690844	0.000959934	UP
TCF23	0.0622615	0.000966197	UP
KCTD2	0.0860059	0.000971752	UP
VSX1	0.0525848	0.00097203	UP
ANKRD11	0.0615268	0.000973546	UP
DAXX	-0.0533553	0.000978902	DOWN
FLNB	0.0921205	0.000987733	UP
SH3RF3	0.063236	0.000990283	UP
PRDX3	0.0546997	0.000990283	UP
BANP	0.0646173	0.00100263	UP
LRRC16A	0.0717841	0.00100656	UP
CHP2	0.0815317	0.00100928	UP
FAM170A	0.0569632	0.00101032	UP
CTDP1	0.0560981	0.00101392	UP
C2orf88	0.0605591	0.00101392	UP
HERV-FRD	0.0914149	0.00102383	UP
ME3	-0.0730611	0.00102441	DOWN
KCTD15	0.0719844	0.00102447	UP
TGFBR3	0.101166	0.00102858	UP
MRC2	0.074734	0.00102917	UP
COL4A2	0.0673457	0.00103061	UP
KIAA1609	0.0799596	0.00104078	UP
MAP4	0.0896914	0.00104281	UP
BRSK1	0.0751973	0.00104396	UP
CD6	0.0877201	0.00105401	UP
LOC391322	-0.0761345	0.00106317	DOWN
TMEM190	0.0529146	0.00107253	UP
PAPSS1	0.05769	0.00107557	UP
ACSS2	0.0531187	0.00107579	UP
CYBRD1	0.0667996	0.00107728	UP
LTBP3	-0.0514759	0.00107786	DOWN
C10orf25	0.07138	0.00109063	UP
CAV3	0.0510513	0.00110342	UP
ITGB5	0.105982	0.00110347	UP
TACC2	-0.076037	0.00110698	DOWN
SLC6A17	0.0760071	0.00111268	UP
KBTBD11	0.0739302	0.00112836	UP
DLC1	0.0892915	0.00113836	UP
MEG8	0.0715693	0.00113885	UP
LMO4	0.0734849	0.00113984	UP
ARL15	0.0988412	0.00114622	UP
DST	0.0924918	0.00116667	UP
FERMT2	0.0679239	0.00116887	UP
SLC39A11	0.0757555	0.00117106	UP
C16orf87	0.0741244	0.00118932	UP
HSPC159	0.0599025	0.00119319	UP
ZSWIM7	-0.0573058	0.00119787	DOWN
AKAP13	0.0891967	0.00120388	UP
PMS1	0.0854987	0.00120608	UP
ADNP	0.0509542	0.00122858	UP
TRIM31	0.0610223	0.00123111	UP
HSPA12B	0.0532212	0.00123796	UP
F2RL2	0.0533971	0.00125304	UP
LRP2	0.0768716	0.00125438	UP
DENND4C	0.074435	0.00125498	UP
LOC145663	0.0781822	0.00127201	UP
ZNF860	0.0550708	0.00129162	UP
TRAF3IP3	-0.0731928	0.00129162	DOWN
CABLES1	0.0929937	0.00130736	UP
PRICKLE1	0.0624073	0.00130736	UP
TANC1	0.0648128	0.00132959	UP
GALR3	0.0657633	0.00132959	UP
ANKIB1	0.08702	0.00133184	UP
TMEM198	0.182412	0.0013332	UP
EGLN1	0.0886575	0.00133432	UP
SDC2	0.0788781	0.001349	UP
MCF2L	0.0515258	0.00136733	UP
PRAGMIN	0.0867457	0.00136733	UP
FXYD1	0.0750548	0.00138551	UP
KIAA1751	-0.0504937	0.00139837	DOWN
DGKD	0.0870715	0.00140629	UP
KIAA0922	0.0777095	0.00140687	UP
CCDC109A	0.0860969	0.00141294	UP
ERP27	-0.0745387	0.00141294	DOWN
ZFHX3	0.083181	0.00141477	UP
TCF12	0.0720974	0.00142039	UP
TACC1	0.0792826	0.00142167	UP
GPR108	-0.055218	0.00142262	DOWN
CXCL17	-0.05737	0.00142262	DOWN
PITX2	-0.0662129	0.00144275	DOWN
SYNC	0.0690088	0.00146507	UP
MFSD4	0.0662733	0.00147825	UP
PALLD	0.0816493	0.00148252	UP
NSMAF	-0.0624776	0.001496	DOWN
HELZ	-0.102409	0.00149875	DOWN
THEM4	0.0537469	0.00150036	UP
FGFBP2	0.0710848	0.00150119	UP
ZFPM2	0.105873	0.00151299	UP
EIF4B	0.050306	0.0015242	UP
ACACA	0.0819648	0.00152695	UP
CNIH	-0.0749336	0.00152695	DOWN
CCDC92	0.0668246	0.00152811	UP
GSR	-0.067328	0.00153041	DOWN
S100A9	-0.090514	0.00154898	DOWN
COL6A3	0.0804582	0.00156179	UP
S100A8	-0.0688971	0.00156427	DOWN
GMNN	-0.0527774	0.0015668	DOWN
PPP1R1B	0.0766176	0.0015668	UP
BAT2L1	0.0687104	0.00157214	UP
C10orf99	-0.0671648	0.00157862	DOWN
EPS15	0.0621802	0.00158217	UP
LRRC17	0.0686121	0.0015858	UP
KLF7	0.0762192	0.0015989	UP
RERE	0.090781	0.0016344	UP
FCGBP	0.0924853	0.00163877	UP
TRAPPC10	-0.0734219	0.00164518	DOWN
EEPD1	0.0852113	0.00164554	UP
TMEM217	0.077424	0.00165204	UP
LSP1	0.0621843	0.00166127	UP
DAPK2	0.0827632	0.00166175	UP
TBX5	-0.0669434	0.00166939	DOWN
ATP5A1	0.0672514	0.00167338	UP
MICALL1	0.0506723	0.00168736	UP
DACT1	0.0922119	0.00170037	UP
VARS2	0.057041	0.00170456	UP
APPL1	0.0780203	0.00170769	UP
CYP27C1	0.0925523	0.00170999	UP
FMNL2	0.0907408	0.00171226	UP
MTSS1	0.0796722	0.00171932	UP
BMPR2	0.0742702	0.00172601	UP
CELSR3	0.0635379	0.00174243	UP
CNNM2	0.0906	0.00174646	UP
LENG8	-0.0631086	0.0017496	DOWN
KLC1	0.0538606	0.00176797	UP
BAIAP2L1	0.0818189	0.0017702	UP
BACE1	0.0663965	0.0017849	UP
C1orf21	0.091586	0.00178698	UP
C19orf59	-0.0706595	0.00179725	DOWN
PTPRCAP	-0.0584865	0.00180525	DOWN
BSN	-0.0644114	0.00180788	DOWN
CABLES1	0.082466	0.00184679	UP
LDLRAD3	0.0654353	0.0018516	UP
SACS	-0.0607281	0.00185476	DOWN
CREG1	0.0557173	0.00186228	UP
GREB1	0.0728369	0.00186316	UP
C1orf21	0.058531	0.00186509	UP
TAOK3	0.0534702	0.00186902	UP
GNB1	0.0707406	0.00187003	UP
C1orf189	0.0796336	0.00187112	UP
SORBS2	-0.0549558	0.00187675	DOWN
VGLL4	0.0636929	0.00188842	UP
TRERF1	0.0739151	0.00190374	UP
PTPRF	0.0924691	0.00191986	UP
PRKAG2	-0.0580668	0.00193646	DOWN
TREML1	0.069693	0.00195032	UP
RPAP1	0.0614824	0.00195063	UP
DNMT3A	0.0662857	0.00195318	UP
N6AMT2	0.0689992	0.00196857	UP
KLKB1	0.0743767	0.00198274	UP
HEATR2	0.0890515	0.00199092	UP
BHLHE41	0.0997866	0.00199316	UP
KLF14	-0.0534062	0.00199316	DOWN
JDP2	0.0777746	0.00199316	UP
MXI1	0.0827323	0.00199516	UP
EFCAB2	0.0635982	0.00199599	UP
HOXC4	0.0795506	0.00201066	UP
GCNT2	0.0705591	0.00201374	UP
SNX8	0.0563201	0.00201618	UP
B3GNT7	-0.0702738	0.00202294	DOWN
TAF12	0.0673776	0.00202462	UP
ZBTB20	0.0552559	0.00202816	UP
FBXO21	0.0647631	0.00203877	UP
LMO4	0.0677753	0.00204004	UP
2021-09-07	0.057552	0.00205222	UP
TMEM212	0.0813738	0.00205731	UP
DOCK10	0.0637729	0.00206266	UP
CSMD1	0.0598486	0.00209145	UP
NEK6	0.0539579	0.00209757	UP
PARN	0.0604438	0.00209757	UP
CCDC88B	-0.0860978	0.00211835	DOWN
FAM171A2	-0.0554351	0.00212232	DOWN
C20orf117	0.0599802	0.00213124	UP
DENND3	0.0872483	0.0021409	UP
PHACTR2	0.0653751	0.00214276	UP
ATG7	0.122819	0.00214587	UP
ZNF323	0.0573359	0.00215619	UP
C2orf89	-0.0540581	0.00215619	DOWN
WASF2	0.0658191	0.002179	UP
OSBPL10	0.0704493	0.00219308	UP
PGAP1	0.107601	0.00219425	UP
CST7	-0.0520084	0.00220431	DOWN
DPYSL2	-0.0542245	0.00221514	DOWN
EHD2	0.0772846	0.00222156	UP
FFAR2	-0.113633	0.00222274	DOWN
BCL11B	0.0830973	0.00223238	UP
NRP1	0.0953944	0.00225333	UP
KDELC2	0.0607874	0.00225566	UP
DCAF5	0.0665784	0.00226188	UP
LOC100270710	0.0580869	0.00226711	UP
FGD6	0.0764014	0.00226711	UP
CRTC3	0.0943114	0.00227339	UP
ATP10A	0.0594104	0.00230412	UP
CPEB2	0.0757688	0.00231544	UP
YPEL2	0.0838894	0.00232375	UP
DENND3	-0.0748902	0.00232552	DOWN
SSC5D	0.0703867	0.00233159	UP
AKIRIN1	0.0540212	0.0023419	UP
YPEL4	0.0508455	0.00234395	UP
CFDP1	0.0526794	0.00234614	UP
C7orf50	0.0923799	0.0023662	UP
ZNF790	0.0650445	0.00236907	UP
C10orf99	-0.0658195	0.0023753	DOWN
ADCY6	0.0643782	0.00237631	UP
MTMR9L	0.0820156	0.00237691	UP
LPP	0.0741901	0.00237692	UP
RGS14	-0.0529632	0.0023818	DOWN
SCAMP4	-0.0792629	0.00238272	DOWN
DPF1	-0.070593	0.00238935	DOWN
NOD2	0.0761183	0.00239557	UP
ATF7IP2	0.0702922	0.00239568	UP
NCOR2	0.0745185	0.00239835	UP
GRID1	0.0729767	0.00240278	UP
LATS1	0.0567561	0.00241401	UP
SELO	0.062536	0.00241568	UP
ASAP1	0.0899697	0.00241991	UP
CRCP	0.0532108	0.00242059	UP
MCC	0.0929345	0.00242371	UP
MBNL2	0.0624128	0.00243059	UP
CMIP	0.0611211	0.00243059	UP
PLCG2	0.109399	0.00243175	UP
IPO5	0.0565532	0.00244222	UP
UGCG	0.0588767	0.00245641	UP
PRKCB	0.0825626	0.00246064	UP
EIF2C2	-0.0964269	0.00247228	DOWN
KCNG3	-0.0512377	0.00248267	DOWN
PFKFB3	0.0595719	0.00249614	UP
MED13L	0.0758854	0.00249822	UP
WDR27	0.0713849	0.00250885	UP
VTI1A	0.0929109	0.00251497	UP
CHD6	0.0815002	0.00252015	UP
PDE4DIP	0.076216	0.0025242	UP
C1orf228	-0.0534034	0.00252985	DOWN
RNF150	0.0903832	0.00254553	UP
RBM24	0.0522986	0.00255739	UP
STK10	0.0514667	0.00255866	UP
CLEC16A	0.0751212	0.00256505	UP
AXL	0.0704351	0.00257125	UP
PIK3CG	0.0843933	0.00257565	UP
MIR758	0.0980331	0.00257691	UP
NKIRAS1	0.0601535	0.00258422	UP
CCDC57	0.0642499	0.00261213	UP
ZBTB4	0.0767716	0.00261307	UP
ARHGAP26	0.0600242	0.00262428	UP
MYCBP2	-0.0573494	0.002655	DOWN
FABP6	-0.0592705	0.00266873	DOWN
FAIM	0.053935	0.00266873	UP
IGFBP7	0.0822967	0.00266873	UP
TCF23	0.05714	0.00266873	UP
MBP	-0.0784544	0.00267975	DOWN
HORMAD2	0.0842938	0.00269213	UP
EPB49	0.0586655	0.00269595	UP
CFL2	0.0747003	0.00269627	UP
ADD2	0.0505039	0.00270207	UP
VPS13D	0.0816084	0.00270508	UP
BRAF	0.0581909	0.00273421	UP
RTP4	-0.0608957	0.0027464	DOWN
BFSP2	0.0582813	0.00274699	UP
HOXC8	0.0622985	0.00275301	UP
NFIA	0.0605739	0.00275301	UP
LOC100130872-SPON2	0.0731071	0.00275358	UP
DIP2A	0.0810364	0.00275635	UP
TRRAP	0.0741247	0.00275642	UP
TMED7-TICAM2	0.0808643	0.00275642	UP
CYP27A1	0.0833222	0.00276156	UP
CDKN1C	0.053409	0.00276658	UP
ADARB2	-0.0685349	0.00276816	DOWN
PARD3B	0.0881209	0.00276892	UP
LOC100128542	0.0608642	0.00276892	UP
ROR1	0.0689541	0.00277809	UP
RG9MTD1	-0.0577219	0.00279546	DOWN
ANKS1A	0.0801046	0.00279646	UP
TMEM201	0.0533283	0.00280044	UP
DAB2IP	0.0967694	0.00280451	UP
ZBTB4	0.0668893	0.00280451	UP
DAAM1	0.0948955	0.00281183	UP
C14orf39	-0.0744515	0.00281235	DOWN
MED9	0.0581332	0.00282421	UP
APC	0.0691873	0.00283306	UP
RPGRIP1	-0.0573961	0.00284962	DOWN
MLL5	0.0790393	0.00286031	UP
ACVR2A	-0.077744	0.00287636	DOWN
PHF15	0.0580626	0.00288352	UP
KSR1	-0.0592136	0.00288662	DOWN
ARL15	0.0709305	0.00288863	UP
PTPRN2	0.056429	0.00289031	UP
STIM1	0.0837838	0.00289097	UP
SOX7	-0.0556962	0.00292087	DOWN
RREB1	0.0562697	0.00293103	UP
SP6	-0.0586128	0.00293103	DOWN
CDH1	0.055864	0.00293206	UP
PACRG	0.0513467	0.00293214	UP
CD72	0.0571681	0.00293718	UP
NUP210L	0.0536419	0.00294397	UP
LDLRAD3	0.0699532	0.0029466	UP
RAPGEF6	0.0671855	0.00295605	UP
DNMT3B	-0.0588441	0.00296195	DOWN
MKL2	0.0621335	0.00296713	UP
JMJD1C	0.0670985	0.00296759	UP
ARID1B	0.0800328	0.00297674	UP
C16orf62	0.0751553	0.00297816	UP
PRICKLE2	0.0716747	0.00298595	UP
HN1L	-0.0894263	0.00300159	DOWN
CREBBP	0.0597353	0.00300353	UP
NOS1	0.0813058	0.00300688	UP
ACTG2	0.0514096	0.00301513	UP
TNFRSF19	0.0689923	0.00302387	UP
AKAP13	0.071965	0.0030298	UP
STAT5A	0.0715316	0.00303055	UP
AKR1CL1	0.0567945	0.0030417	UP
OSBP2	-0.057142	0.00304538	DOWN
RAB11FIP3	0.0516746	0.00305503	UP
HLA-DPB1	0.0691944	0.00305503	UP
ZBTB10	0.061452	0.00306087	UP
TRIM2	0.0667373	0.00307075	UP
LACE1	0.0891496	0.0030732	UP
ABCA9	0.052812	0.00307447	UP
PFN3	0.0715279	0.00307447	UP
ZNF238	0.0884469	0.00308037	UP
RRP15	0.0566343	0.00308281	UP
TTC39C	0.0648695	0.00308526	UP
SLITRK1	0.0574329	0.00309126	UP
TSPAN5	0.0694051	0.00310264	UP
ZDHHC17	0.075716	0.00311454	UP
NUP133	0.0691632	0.00311915	UP
SMG6	0.068231	0.0031262	UP
UNC84A	-0.0562468	0.00314077	DOWN
GRASP	0.0626839	0.00314293	UP
APOD	0.0869242	0.00315114	UP
EXOC6B	0.0855489	0.00315536	UP
C10orf71	0.0698194	0.0031576	UP
ATG7	-0.0696665	0.00316137	DOWN
SPOP	0.0956277	0.00316137	UP
PIM3	-0.0663889	0.00316787	DOWN
TSC22D1	0.0696278	0.0031783	UP
ALX4	-0.0546134	0.00318067	DOWN
SLC38A8	-0.0571675	0.00318174	DOWN
ARID2	0.0621792	0.00319004	UP
ZFHX3	0.0752268	0.00320943	UP
KMO	-0.0612548	0.00321145	DOWN
TOM1L2	0.0686164	0.00321608	UP
VARS	-0.066824	0.00322337	DOWN
PIK3R1	0.0792357	0.0032301	UP
RAB23	0.0820596	0.0032301	UP
CHCHD3	0.0753912	0.00324737	UP
AMBRA1	-0.0518631	0.0032579	DOWN
COMMD4	0.0627023	0.00327906	UP
FAM18A	0.0597152	0.00330286	UP
LOC282997	0.0762054	0.00330354	UP
WARS2	0.0727215	0.00330729	UP
BCAS3	0.0954688	0.00330729	UP
LGMN	0.0590824	0.00332601	UP
SVIL	0.0635822	0.00333417	UP
LIAS	-0.0526331	0.00334919	DOWN
LPP	0.06399	0.00335903	UP
GLB1L3	0.0611072	0.00335904	UP
SIK2	0.0525148	0.00336567	UP
PLA2R1	0.0700001	0.00337566	UP
SLC12A7	-0.0740752	0.00337634	DOWN
HSH2D	-0.0671313	0.00337847	DOWN
ISLR	0.0932047	0.00339848	UP
YEATS2	-0.0863982	0.00342594	DOWN
UNC5CL	0.0524419	0.00342961	UP
FOXK1	0.0540153	0.00343262	UP
TRIM2	0.0787745	0.0034448	UP
CFB	-0.0526379	0.00345662	DOWN
LOC100130015	0.0652321	0.00345836	UP
KCTD16	0.072577	0.00348775	UP
NLE1	-0.0554756	0.00349078	DOWN
CPEB3	0.0850145	0.00349272	UP
TICAM1	-0.0644187	0.00350084	DOWN
HMGXB3	0.0514756	0.00350084	UP
LEMD2	0.0591415	0.00350999	UP
PDLIM2	0.0593445	0.00351038	UP
MAEA	-0.0619044	0.00351044	DOWN
MYO1E	-0.0801029	0.0035171	DOWN
TTC7B	-0.0587876	0.00352503	DOWN
SERPINA12	0.0736618	0.0035349	UP
C1orf54	0.0663852	0.00354001	UP
APOD	0.072081	0.00354059	UP
SCNM1	0.058525	0.0035466	UP
VTI1A	0.0709497	0.00355411	UP
PTPRJ	0.0513316	0.00356105	UP
SCN9A	0.0682156	0.00356105	UP
TSPYL1	0.0673589	0.00357116	UP
IL6ST	0.0588157	0.00357244	UP
ZNF721	0.0557577	0.0035769	UP
PSTPIP1	-0.0776708	0.00358184	DOWN
BTBD12	-0.0745784	0.00358252	DOWN
KDM5B	0.0542964	0.00359696	UP
PPP2R3A	0.0985253	0.00359941	UP
TBL1XR1	-0.054531	0.00360018	DOWN
PGD	0.0520532	0.0036059	UP
COL1A1	0.0641934	0.00360813	UP
TUBGCP2	-0.0730573	0.00362565	DOWN
CGNL1	0.0727811	0.00362677	UP
CFL2	0.0686397	0.00362836	UP
DOPEY2	0.0557712	0.00364723	UP
ZNF668	0.0542448	0.00365304	UP
KBTBD4	0.0591937	0.00365412	UP
S100A10	-0.0571472	0.00365412	DOWN
PODXL2	0.0741328	0.00366472	UP
TNFSF13B	0.0672355	0.00367247	UP
AUTS2	0.0676373	0.00369868	UP
FLJ43663	0.0689702	0.0037184	UP
CYP27C1	0.0812984	0.00372148	UP
PTPN7	-0.0629268	0.00372148	DOWN
ULK4	0.0966437	0.00374047	UP
ATG7	0.0868493	0.00374593	UP
PARN	0.0797735	0.00374686	UP
C10orf57	0.0681538	0.00375378	UP
PKHD1L1	0.0583823	0.00375693	UP
SKI	0.0665088	0.00376901	UP
SYN3	0.0734875	0.00377582	UP
EGLN1	0.0649987	0.00377582	UP
SUOX	0.0560119	0.00377582	UP
KBTBD6	0.0607884	0.00378463	UP
SRCIN1	-0.0643659	0.0037893	DOWN
COL25A1	0.0816701	0.00379427	UP
BNIP3	0.0640918	0.00380356	UP
TSPAN8	0.0564675	0.00380896	UP
PPP2R2D	0.0652194	0.00384285	UP
E2F3	0.0534686	0.00384377	UP
RNF150	0.0808226	0.00384863	UP
MICAL2	-0.0647151	0.0038509	DOWN
EPM2A	0.0657942	0.00386718	UP
SLC38A10	0.0619654	0.00387162	UP
ADAMTS10	0.064239	0.00387986	UP
SLC4A4	0.0646387	0.00389069	UP
RILPL1	0.0554581	0.00390255	UP
DUSP2	-0.0539028	0.00391929	DOWN
GNAS	0.0668391	0.00394527	UP
ASAP2	0.0661989	0.0039532	UP
FAM174A	-0.0867817	0.00396469	DOWN
PCDH7	0.0628665	0.00396749	UP
PPARGC1A	0.0658718	0.00397435	UP
GMDS	0.0776994	0.00398051	UP
OTUD3	0.0614627	0.00399282	UP
STX8	0.0640881	0.00399691	UP
CLEC11A	0.057169	0.00399691	UP
HOXC4	0.062493	0.00400101	UP
UBTD2	0.0700508	0.00400455	UP
MAK	0.081715	0.00400985	UP
HSPB1	0.0533468	0.00401178	UP
STK39	0.0639929	0.00402035	UP
AKT2	0.0599328	0.00402035	UP
ITPR2	0.0796179	0.00403108	UP
SERPINF1	0.072789	0.00405419	UP
RBP7	0.0679709	0.00405636	UP
NTN4	0.0781447	0.00407472	UP
KLHDC7B	0.0741728	0.00407903	UP
ADCY9	0.0736871	0.00410761	UP
KIAA1751	-0.0553322	0.00410985	DOWN
LRFN1	0.0660276	0.00411355	UP
QPRT	0.053691	0.00411738	UP
EXT1	0.0755884	0.00412569	UP
SCARB1	0.0608827	0.00412614	UP
PIK3CA	0.0612203	0.0041341	UP
AP2A2	0.0627961	0.0041341	UP
PARP4	-0.0853355	0.00413646	DOWN
MAML2	0.0690019	0.00413805	UP
ANO6	0.0870784	0.00414256	UP
MAML2	0.0553147	0.00414445	UP
P4HB	-0.0517515	0.00414526	DOWN
ST14	-0.0507447	0.00415572	DOWN
KIAA1217	0.0583215	0.00415572	UP
BANP	0.0565241	0.00417789	UP
TRAF3IP2	0.0541193	0.00419351	UP
CTNNA1	0.0716882	0.00419639	UP
MSI2	-0.0509806	0.0042041	DOWN
HEPHL1	0.062302	0.00420765	UP
LYPD1	-0.0645176	0.00421787	DOWN
BBS5	0.0604719	0.00422789	UP
NOD1	0.0556033	0.00425105	UP
TMX3	0.0589468	0.00425142	UP
PTK2	0.0959927	0.00425979	UP
BCAT1	-0.0569666	0.00426557	DOWN
JPH1	0.0596613	0.00427252	UP
ITSN1	0.0618413	0.00427252	UP
SLC16A4	0.0686847	0.00428041	UP
FBXW8	0.0532189	0.00428041	UP
C7orf53	0.0834854	0.00428364	UP
C10orf25	0.0804402	0.00428823	UP
TRIM2	0.09733	0.00430066	UP
XKR8	-0.0657331	0.00431706	DOWN
P2RY6	-0.0986664	0.00432853	DOWN
FOXN3	0.0603969	0.00433067	UP
D2HGDH	-0.0541426	0.00433604	DOWN
DAB1	0.0600961	0.00435645	UP
ZNF385D	0.075445	0.00436277	UP
IGF2BP2	0.0605868	0.00437105	UP
S1PR4	-0.0673624	0.00438333	DOWN
KDM4B	-0.0509981	0.00440598	DOWN
TMCO7	0.0782568	0.00441196	UP
SRGAP3	0.0745975	0.00441406	UP
MAPK10	0.0526662	0.00441406	UP
CEBPE	-0.0737625	0.00442123	DOWN
C2orf68	0.0587129	0.00442454	UP
EML1	0.0653259	0.00442644	UP
ORC5L	0.0771949	0.00444546	UP
ARHGEF10L	0.059531	0.0044638	UP
PLD1	-0.077847	0.00446898	DOWN
PBX1	0.0835099	0.00446899	UP
P2RX3	0.0993084	0.00449593	UP
LONRF2	0.057198	0.00450202	UP
CLUAP1	0.0637285	0.00450202	UP
UBE2E1	0.0788455	0.00450302	UP
KIAA1217	0.0581637	0.00452344	UP
MIR320B1	0.0697044	0.00453573	UP
PLEKHO2	0.0520629	0.00453573	UP
FARP1	0.0636014	0.00453573	UP
C6orf105	-0.0549734	0.00453573	DOWN
LFNG	0.0699039	0.00455412	UP
ZFP82	0.0562682	0.00455412	UP
PTPRN2	0.0898036	0.00455412	UP
DDAH2	0.0650783	0.00457036	UP
FOXP1	0.0679716	0.00458178	UP
LEPRE1	0.0706019	0.00460398	UP
RASA3	0.0917881	0.00460707	UP
WWP2	0.0922063	0.00461642	UP
PAOX	-0.0603641	0.00462382	DOWN
TMED10	0.0668798	0.00466209	UP
ABCA12	0.0796404	0.00468407	UP
PTPRN2	0.0574754	0.00468407	UP
GALNTL6	0.0617148	0.00470147	UP
MAF	0.067426	0.00470681	UP
CADM1	-0.0547573	0.00470681	DOWN
TMCO3	0.0505612	0.00470681	UP
ZNF787	0.0568427	0.00474519	UP
GPR88	0.0560017	0.00475503	UP
ACTN1	0.0715286	0.00476586	UP
HK1	0.066781	0.00477269	UP
CSNK1E	0.0603607	0.00478157	UP
TPCN1	0.0588092	0.00481061	UP
XYLT2	0.0541307	0.00481434	UP
C20orf202	0.0502668	0.00481953	UP
TPCN2	-0.0523804	0.00482676	DOWN
ACSF3	0.0742606	0.00483062	UP
WDFY4	-0.0506023	0.00483831	DOWN
C14orf45	0.0590231	0.00485141	UP
MEX3A	0.069527	0.00485753	UP
UACA	0.0812885	0.00485753	UP
MAP3K7IP1	0.064488	0.0048691	UP
ZNF423	0.0789116	0.0048733	UP
TNFAIP8	0.0593597	0.00489404	UP
HBP1	0.0529873	0.00490049	UP
GAB1	0.0756662	0.00490087	UP
PPP3CA	0.0504454	0.00490184	UP
FBXO40	0.0635742	0.00490184	UP
UBE4B	0.0645452	0.00491087	UP
AHRR	0.0707489	0.00495883	UP
ATP11A	0.0666054	0.00496363	UP
C7orf50	0.0560725	0.00497323	UP
FOLR1	0.0848285	0.00497323	UP
FAM53B	-0.0584101	0.00499333	DOWN
SLC9A1	0.0724741	0.00499434	UP
RNASEH1	0.0705824	0.0050199	UP
MYH9	0.065674	0.00502678	UP
MRPL35	0.0905782	0.00502678	UP
TLE3	0.077845	0.00502981	UP
SFRS3	0.0830265	0.00503267	UP
GABBR1	0.0616972	0.00503935	UP
MTMR9L	0.0751904	0.0050558	UP
KIF25	0.0593316	0.0050558	UP
LY6G5C	0.0522561	0.00506744	UP
ZEB2	0.0560557	0.00506844	UP
TFR2	0.0647659	0.00507688	UP
ADRBK1	-0.055297	0.00509218	DOWN
ALB	0.0739125	0.00510024	UP
KCNN4	-0.0659126	0.00510033	DOWN
FBRSL1	0.0880209	0.00510089	UP
KCTD4	0.0579766	0.00513644	UP
TSC2	-0.0692496	0.00513644	DOWN
KLHL29	0.0639005	0.00513779	UP
NDUFA10	0.0547629	0.00513779	UP
WNT9B	0.0715374	0.00514206	UP
ARHGEF12	0.074021	0.00515008	UP
CRYL1	-0.0654309	0.00515375	DOWN
KIAA1683	0.0651869	0.00515564	UP
TP63	0.0640774	0.00516431	UP
MRAP2	0.0699	0.00517455	UP
COL22A1	0.0673287	0.0051763	UP
RAD54L2	0.0627688	0.00520218	UP
ASB4	0.0585857	0.00521507	UP
DDAH2	0.0699996	0.00523132	UP
PGS1	-0.0889577	0.00523208	DOWN
PDE4B	0.0642208	0.00526314	UP
GPER	0.0696497	0.00527027	UP
RB1	0.0640398	0.00527366	UP
DDR2	0.0591725	0.00527471	UP
FOXK1	0.0702091	0.00528774	UP
TGFB3	0.0658697	0.00531662	UP
NCOR2	0.0771818	0.00531662	UP
FRS2	0.0710591	0.00532477	UP
CUX1	-0.114105	0.00533415	DOWN
RIPK1	0.0565716	0.00533415	UP
CLASP1	0.0829629	0.00533415	UP
TBXA2R	0.0566645	0.00534236	UP
CPT2	0.0520412	0.00534521	UP
TPRG1	0.0702445	0.00536495	UP
SYTL2	0.0559536	0.00536867	UP
CACNG8	0.0550527	0.00537256	UP
KIF1B	0.0802812	0.00537256	UP
2021-09-09	0.0798726	0.0053783	UP
NPAS2	0.0504524	0.00538488	UP
PRAME	-0.0592161	0.00538488	DOWN
EIF2AK4	0.0761632	0.00539838	UP
SLC38A10	0.0742734	0.00540438	UP
ZNRF1	0.0820842	0.00541407	UP
KIAA0240	0.0674456	0.00542146	UP
TNK2	0.0720545	0.0054347	UP
DPYSL2	0.0860559	0.00543679	UP
MORN3	-0.0508779	0.00543711	DOWN
KIAA0240	0.0561694	0.00544789	UP
FNIP2	0.0536632	0.00544858	UP
SLC1A2	0.0560054	0.00546486	UP
GTF3C5	-0.0540956	0.00546894	DOWN
FAM60A	0.0832605	0.00548112	UP
CTSK	0.0573158	0.0054879	UP
MACF1	0.0596232	0.00549613	UP
TEKT5	0.0562225	0.00550421	UP
PANX2	0.0550949	0.00550761	UP
SDK1	0.0510587	0.00551551	UP
TXNL4A	0.0720677	0.0055311	UP
CYP2S1	-0.0867907	0.00553408	DOWN
LPP	0.0885539	0.00553408	UP
FLJ43663	0.0717589	0.0055362	UP
TRAM1	0.0565997	0.00553723	UP
MCC	0.0553525	0.00557561	UP
FOXK1	0.0664572	0.00557643	UP
TTC7A	0.0522988	0.00558211	UP
S100A9	-0.0792427	0.00558339	DOWN
COBL	0.0750717	0.00559363	UP
CARD6	-0.074634	0.0055983	DOWN
IGF2R	0.069303	0.00560225	UP
NCOR2	0.0596331	0.00561911	UP
ACTN2	0.0656096	0.00563167	UP
C15orf38	0.0563344	0.00563787	UP
AGPAT1	0.0888791	0.00565412	UP
MUC4	0.0580767	0.00566367	UP
TRIM15	-0.0722961	0.00566495	DOWN
ITGA2B	-0.0618317	0.00566788	DOWN
FAM180B	0.0566119	0.00568869	UP
RUFY1	0.0603612	0.00569077	UP
TBCD	-0.0505739	0.00569983	DOWN
BCL11A	-0.0580569	0.00570053	DOWN
KIF1A	0.0503935	0.00570478	UP
TMEM212	0.0755075	0.00571381	UP
FSD1	0.0547425	0.00573171	UP
KDELR2	0.0681175	0.00574768	UP
GPR108	0.0550839	0.00574985	UP
ADCY6	0.0816757	0.00576858	UP
TNFRSF1A	-0.0692051	0.00578553	DOWN
KLHL29	0.0516665	0.00579038	UP
OLFML3	0.074065	0.0058004	UP
GCET2	-0.0827065	0.00580511	DOWN
PGLS	0.0704693	0.00584086	UP
HRH1	0.0814265	0.00584809	UP
GABRG1	0.0555436	0.00584837	UP
MREG	0.057444	0.00585311	UP
TNF	-0.0567493	0.00587207	DOWN
RHBDD1	0.063885	0.00587435	UP
DOK6	0.06441	0.00589708	UP
C12orf27	0.0674059	0.00589708	UP
C11orf24	0.0874659	0.00590432	UP
UHRF1	0.0729326	0.00590432	UP
HCLS1	0.0627128	0.00590836	UP
LOC285419	0.0506843	0.00590978	UP
RPRD2	0.0596711	0.00590986	UP
MORN1	-0.0569871	0.00590995	DOWN
UNC93B1	0.0664252	0.00591508	UP
EFHA2	0.0715429	0.00592734	UP
FGD6	0.0688272	0.00594096	UP
INTS7	0.0691049	0.00594493	UP
FAM178B	0.0821038	0.00594827	UP
CES7	-0.0522908	0.00596517	DOWN
TPD52	0.0757223	0.0059742	UP
GLYATL2	-0.0535132	0.00597694	DOWN
C7orf50	0.0549374	0.00598094	UP
SAPS3	0.0599478	0.00598802	UP
CHFR	0.0536192	0.00598802	UP
C21orf29	0.0625204	0.00601824	UP
USP43	0.0562817	0.0060207	UP
PBXIP1	0.062971	0.0060263	UP
COG7	0.0946806	0.00602744	UP
KSR1	0.064742	0.00605646	UP
WDR27	0.0611983	0.00607331	UP
GORASP2	0.0626263	0.00607376	UP
BMPR1A	0.0633149	0.00607452	UP
SYNE1	0.0644134	0.00608153	UP
AHNAK	0.0764394	0.00608821	UP
SMAD3	0.0698528	0.00608821	UP
FAM63A	0.0624245	0.00609278	UP
TRIM2	0.0575551	0.00609278	UP
SCN2B	0.0648786	0.00609377	UP
SLCO3A1	0.075458	0.00613031	UP
CPT2	0.0700459	0.0061337	UP
DNMT3B	0.0554973	0.0061571	UP
KAT2B	0.0639907	0.00617453	UP
C1orf38	-0.100159	0.0061794	DOWN
HTR7P	0.0523276	0.00619368	UP
LRRFIP1	0.0680803	0.00620952	UP
KRBA2	0.0573006	0.00624779	UP
BACH2	0.0708484	0.00625465	UP
COL23A1	0.0551151	0.00626198	UP
KLF3	0.0584222	0.00626216	UP
MAPKAP1	0.0726238	0.00626216	UP
PRICKLE1	0.0600503	0.00626989	UP
ACACA	0.0790916	0.00627192	UP
C21orf70	-0.0782643	0.00627197	DOWN
IFNAR2	0.0626358	0.00627317	UP
S100A9	-0.114263	0.00627662	DOWN
FRMD4A	0.0565183	0.00628013	UP
MIR1-2	0.0662367	0.00628122	UP
HUS1	0.0670403	0.00628669	UP
ISLR	0.0645792	0.0062892	UP
CALU	0.0765207	0.00630145	UP
NCRNA00189	0.0641172	0.00633957	UP
NXN	0.0586428	0.00633958	UP
PVT1	0.0641465	0.00635364	UP
EEPD1	0.061556	0.00636854	UP
HMBOX1	0.0609146	0.00638615	UP
EEF1DP3	-0.0978747	0.00639471	DOWN
HLA-DMA	-0.067392	0.00641719	DOWN
ZNF704	0.0638776	0.00644011	UP
SATB1	0.0572786	0.00644488	UP
MUL1	0.0712885	0.00646561	UP
ZMIZ1	0.0527265	0.00647749	UP
TNFRSF1A	-0.0552373	0.00648764	DOWN
KHDRBS2	-0.0544981	0.00649487	DOWN
GPR153	-0.0524156	0.00650183	DOWN
ZBTB20	0.0657227	0.00650939	UP
WWC2	0.0795363	0.00651075	UP
LYRM5	0.0646232	0.00652049	UP
BRD3	0.0581755	0.00652798	UP
TNFRSF19	0.0803012	0.00653424	UP
NCDN	-0.0739982	0.00655422	DOWN
SMG6	0.0764442	0.00655674	UP
LOC222699	0.0716529	0.00656047	UP
CCDC109A	0.0747069	0.00656144	UP
CCL28	0.064383	0.00656239	UP
RFFL	-0.088769	0.00656552	DOWN
GPC6	0.050672	0.00657513	UP
NUP93	0.0506676	0.00660925	UP
CRLS1	0.0623361	0.00660928	UP
APBB2	0.0531466	0.0066095	UP
S1PR4	-0.0991778	0.0066095	DOWN
C16orf61	-0.0710883	0.00661507	DOWN
TAP1	-0.0596519	0.00662128	DOWN
N4BP1	0.075396	0.00662204	UP
ITIH5	0.0671512	0.00666728	UP
LONP2	0.059901	0.00666903	UP
NLK	0.0666342	0.00669287	UP
C7orf60	0.0644857	0.00669394	UP
TPD52L1	0.0860568	0.00670865	UP
LHFPL2	0.0655733	0.00671235	UP
CREBBP	0.0637329	0.00672991	UP
TNFAIP8	-0.0511904	0.006736	DOWN
CREB5	0.0535036	0.00673688	UP
LYL1	-0.0517085	0.00674909	DOWN
MIB2	-0.0515801	0.00674936	DOWN
KCNK2	0.0728773	0.00675399	UP
ATP5J	0.0740217	0.00675459	UP
BCAS3	0.0734811	0.00675459	UP
POU2F1	0.0553085	0.00676933	UP
RUNX3	-0.0565797	0.00677002	DOWN
SV2A	0.0598722	0.00679204	UP
PPP2R2D	0.0656599	0.00680944	UP
MYO10	0.0553094	0.00681414	UP
SMARCC1	0.0635866	0.00682952	UP
AFF1	-0.0592663	0.006835	DOWN
C1orf123	0.0517358	0.00684855	UP
TGFB1I1	0.0624379	0.00685829	UP
IQGAP2	0.0606819	0.00687031	UP
DNMT3A	-0.0522951	0.00690056	DOWN
S1PR4	-0.0655852	0.00690397	DOWN
PXN	0.0676203	0.00691116	UP
ID3	0.0651097	0.00691501	UP
C2orf80	0.0792134	0.00692196	UP
PRRT1	-0.0526306	0.00693787	DOWN
TMEM92	0.0506324	0.00694127	UP
PROS1	0.0729803	0.00694844	UP
TLE4	0.0537344	0.00695024	UP
ZNF662	-0.0573872	0.00696533	DOWN
SARM1	-0.0669212	0.00696861	DOWN
NF1	0.0735267	0.00696861	UP
DERA	0.0710599	0.00697557	UP
CD6	-0.0518677	0.00699237	DOWN
C15orf27	0.0504189	0.00700709	UP
ADCK4	0.0576646	0.00702067	UP
C3orf64	0.061689	0.0070262	UP
ANK2	0.06748	0.00703126	UP
EXOC4	0.0523077	0.00703126	UP
SPRY4	0.055967	0.00703662	UP
HIPK3	0.0654459	0.00704016	UP
CLIP1	0.0707718	0.00704684	UP
DNAH2	0.0551307	0.00706092	UP
ANKRD11	0.0645097	0.00706214	UP
LIMCH1	0.0868262	0.00709463	UP
NPEPPS	0.0590216	0.00709547	UP
SH3PXD2A	0.0778946	0.00710487	UP
THADA	0.0614881	0.00710928	UP
ODZ2	-0.0554111	0.00711188	DOWN
CEP68	0.0665068	0.00711474	UP
PTRF	0.0629775	0.00711608	UP
IL1B	-0.069866	0.00711608	DOWN
DNMBP	0.0635429	0.00712047	UP
ANP32A	0.0689102	0.00712047	UP
PCGF3	0.0561741	0.0071404	UP
NRXN2	-0.0579459	0.00715684	DOWN
LOC100130872-SPON2	0.0724095	0.00716084	UP
PPP2R3C	0.0675003	0.00716944	UP
DIS3L	0.0650953	0.00716944	UP
TIMM50	0.0562718	0.00717121	UP
LOC100270710	0.0735211	0.0072082	UP
UBXN11	-0.0597817	0.00725081	DOWN
POFUT2	0.0540637	0.00725096	UP
ZC3H12A	-0.109923	0.00725096	DOWN
SLC27A3	0.0540613	0.00725883	UP
CRISPLD2	0.0544866	0.00726187	UP
MON1A	0.0602232	0.0072701	UP
USH2A	0.0627717	0.00727582	UP
C12orf71	-0.0840768	0.00729227	DOWN
TCEA2	0.0578044	0.00730422	UP
PRRT1	-0.0520337	0.00732632	DOWN
UBE2D2	0.0596509	0.00732776	UP
SLC39A14	0.0707215	0.00733248	UP
SYN3	0.0576218	0.00733464	UP
WDFY2	0.0514732	0.00733981	UP
ALPK2	0.054705	0.00733981	UP
OCLN	0.0538554	0.00733981	UP
DDX10	0.0683424	0.00735387	UP
SERPINC1	0.0531788	0.00735447	UP
C9orf46	-0.100921	0.0073559	DOWN
ACAP1	0.0767073	0.00736634	UP
GYPC	0.0514698	0.00736796	UP
ATG7	-0.0737301	0.00736988	DOWN
RAD51L1	0.0598613	0.007371	UP
RERE	0.087176	0.00739681	UP
PADI2	-0.084542	0.00739942	DOWN
MYOCD	0.0611424	0.00740011	UP
C6orf105	-0.058355	0.00740179	DOWN
RAD54L2	0.0630032	0.00740591	UP
CHST11	0.0528243	0.00741053	UP
ZBTB46	0.0625155	0.00742761	UP
NUBP1	0.0562369	0.00742865	UP
SDK2	0.0624511	0.00743162	UP
MGRN1	-0.0726365	0.00745136	DOWN
PLEKHA5	0.0752881	0.00746389	UP
TRIM2	0.0525564	0.00748589	UP
XPO7	0.0510565	0.00750043	UP
EXOC3L	0.0534832	0.00753767	UP
PLEC1	0.0505429	0.00754982	UP
KIAA1370	0.0587625	0.00755066	UP
CLASP2	0.0525197	0.00756119	UP
MSX1	-0.0595108	0.00756258	DOWN
KIAA0556	0.0539781	0.00759073	UP
MAD1L1	0.0598533	0.00759191	UP
THBS3	0.0595432	0.00759796	UP
ASAP2	-0.0530195	0.00760201	DOWN
SYTL2	0.0808587	0.0076184	UP
EBF1	0.069713	0.0076184	UP
TREML1	0.0578191	0.00762112	UP
NUDT3	0.0802696	0.00762112	UP
VWA3A	0.0569521	0.00763977	UP
DGKD	0.0697336	0.00764746	UP
AGRN	-0.0511099	0.00765814	DOWN
PIGL	0.0891037	0.00765921	UP
NXN	0.066008	0.00766347	UP
APOL3	-0.0779804	0.00766814	DOWN
GAN	-0.0682924	0.00769795	DOWN
HDAC4	0.0508143	0.00771068	UP
LMAN1L	0.0589253	0.00772432	UP
IL17RA	-0.055156	0.00773084	DOWN
SWAP70	0.0665693	0.00775054	UP
PEMT	0.0623643	0.00776007	UP
PPP1R14B	0.0668319	0.00776367	UP
ANKRD31	0.0800651	0.00776412	UP
C7orf65	0.0553547	0.00776433	UP
UNC119B	0.0601384	0.00776955	UP
ELL	-0.0631419	0.00778264	DOWN
GPER	0.0728634	0.00778384	UP
C3orf26	0.0796639	0.00778504	UP
PCBP3	0.0787112	0.00778777	UP
C1QTNF6	0.0578416	0.00778777	UP
MIR320B1	0.0517957	0.00779142	UP
ZHX2	0.0528413	0.00779443	UP
CGN	-0.0722485	0.00779443	DOWN
NCKAP5	0.0627399	0.00780129	UP
GRHL1	0.0674729	0.00781142	UP
EIF4E1B	0.0574323	0.00786767	UP
HSF1	0.0514992	0.00786997	UP
CBX5	0.0704328	0.00787785	UP
GRM6	0.0634482	0.00788623	UP
TSKU	0.0514186	0.00788623	UP
MAST4	0.0511662	0.00788623	UP
RFFL	-0.0516534	0.00794085	DOWN
RAB22A	-0.0660023	0.00794619	DOWN
RASGRF1	-0.0692873	0.00795636	DOWN
NKD1	0.0580453	0.00798487	UP
PAX3	-0.0593601	0.00799942	DOWN
GRID1	-0.0618824	0.00800692	DOWN
LUZP1	0.0506217	0.00800692	UP
SOX9	0.0566731	0.00801247	UP
RNF216	-0.0987038	0.0080202	DOWN
ELL2	0.0540361	0.00803184	UP
SH3PXD2B	0.0591127	0.0080363	UP
AKAP12	0.0627756	0.00803756	UP
PLVAP	-0.0565063	0.00804189	DOWN
VPS13D	0.0555368	0.0080518	UP
ERI3	0.0583322	0.00805809	UP
SNX27	0.0544385	0.00805859	UP
RHOT2	-0.0574499	0.00806543	DOWN
RAD51L1	-0.0613507	0.00807844	DOWN
GRAMD3	0.0605143	0.00808566	UP
NAV2	0.0557921	0.00809187	UP
ANK2	0.0689926	0.00809613	UP
DCPS	0.05033	0.00809613	UP
LNX1	-0.0580664	0.00811976	DOWN
KSR1	0.057613	0.00815953	UP
C1QTNF3	0.0524989	0.00816494	UP
C11orf21	-0.0563823	0.00817272	DOWN
CCDC148	0.0519821	0.00818652	UP
TGFB3	0.0677622	0.00818696	UP
TGFBR3	0.0651757	0.00819505	UP
FAM178A	0.06321	0.00820048	UP
C10orf26	0.0762399	0.00820048	UP
TBL1XR1	-0.0552494	0.00820659	DOWN
TCF7L2	0.0653363	0.00824879	UP
GEFT	0.0578119	0.00825368	UP
GTF2F2	0.059991	0.00825885	UP
C2orf3	0.0661222	0.00827028	UP
CTSK	0.0599349	0.00827028	UP
MIR142	-0.0502024	0.00827094	DOWN
VRK1	0.0624513	0.0082875	UP
FAM53B	0.0569742	0.00828877	UP
ATP10D	0.0627488	0.00829136	UP
PKD1L2	0.0507508	0.00829415	UP
FLJ22536	0.0584395	0.00830041	UP
SGK269	0.0559501	0.0083049	UP
PARVG	-0.0573733	0.00830543	DOWN
TRPA1	0.0502687	0.00832784	UP
FGGY	0.0514099	0.00834876	UP
PLEC1	0.0608839	0.008349	UP
TMOD3	0.0561359	0.00836264	UP
CX3CL1	0.0747679	0.00838346	UP
ELOVL5	0.0679586	0.00839066	UP
TAOK3	0.0677776	0.00841035	UP
SPOP	0.0761611	0.00843538	UP
MED13L	0.0672214	0.00843618	UP
SFRS8	0.0607561	0.00844666	UP
CSNK1A1	0.0579361	0.00845019	UP
PPM1B	0.0557659	0.00845987	UP
PACS2	0.0521918	0.00845987	UP
SEPHS1	0.0671026	0.00845987	UP
IFT140	0.0576453	0.00847401	UP
COL3A1	0.0591152	0.00847401	UP
PRAGMIN	0.0659006	0.00848016	UP
NECAB2	-0.0571664	0.00848099	DOWN
FIBIN	0.0737171	0.00848494	UP
WDR85	0.0502783	0.00848891	UP
TNFSF10	-0.0700737	0.00849627	DOWN
FNDC3B	0.0672314	0.0084968	UP
RUNDC3B	0.0608103	0.00849851	UP
MIR125B1	0.054465	0.00850349	UP
PTPRN2	0.0647136	0.00853107	UP
D4S234E	0.0607259	0.00854156	UP
BDNF	-0.054753	0.00858291	DOWN
GPD2	0.063151	0.00858698	UP
FARP1	0.0721511	0.0086031	UP
NFIC	0.0656413	0.00860813	UP
TNC	0.0559046	0.00861979	UP
GORASP2	0.0553775	0.00863888	UP
ZNF362	0.0671581	0.00866345	UP
UNC84A	0.0608428	0.00867378	UP
DCTN1	0.0639302	0.00868144	UP
AKT3	0.0584404	0.00871943	UP
CDC42EP1	-0.0632281	0.00873509	DOWN
JARID2	0.0632502	0.00874245	UP
ARHGAP26	0.074786	0.00875195	UP
INTS6	0.0634971	0.00875195	UP
COL11A2	-0.0555837	0.00875519	DOWN
FLJ43663	0.0974713	0.00875637	UP
ABAT	0.060335	0.00876581	UP
MYST2	0.0783511	0.00877359	UP
B3GNT6	0.106064	0.00878318	UP
ERG	0.0673716	0.00880888	UP
C1orf100	0.0631889	0.00882593	UP
KLHL26	0.0681474	0.00882635	UP
MYT1L	0.0543337	0.00883254	UP
LRRC20	0.0612506	0.00886637	UP
JMJD1C	0.070148	0.00888723	UP
EPHX1	0.0630559	0.00888852	UP
DPP4	0.050204	0.00888852	UP
C6orf208	0.0633834	0.00890918	UP
BANP	0.0786378	0.00893408	UP
P4HA2	0.0555467	0.00894527	UP
GALK2	0.0593772	0.00894527	UP
DDAH2	0.0677757	0.00894554	UP
ANGPTL1	0.0660441	0.00895098	UP
LOC145783	0.0588183	0.00896443	UP
SMARCA2	0.0525725	0.0089689	UP
MIR744	0.064091	0.00897244	UP
LPAR6	0.0665003	0.00897244	UP
EXOG	0.088835	0.00897244	UP
ESCO2	0.0529855	0.00898689	UP
C20orf195	-0.0533077	0.00898924	DOWN
CDC6	0.0721289	0.00899075	UP
CNGB1	0.0556579	0.00899646	UP
CD6	-0.0582002	0.00900985	DOWN
HRNBP3	0.082345	0.00901762	UP
RNLS	0.0955459	0.00904322	UP
ATP11A	0.0677887	0.00906176	UP
THAP1	-0.0504352	0.00906564	DOWN
ELF1	0.0797603	0.00907958	UP
JAK3	0.0573654	0.00908824	UP
NRG4	0.0550873	0.00909391	UP
HLA-DMB	0.0551636	0.00910051	UP
NFE2L3	-0.0648124	0.00911399	DOWN
PLA2G12A	0.0606212	0.00911399	UP
PER2	0.0745633	0.00911399	UP
TANC1	0.064958	0.00912315	UP
DST	0.0681936	0.00912315	UP
LOC646762	-0.0583106	0.00912461	DOWN
PKP4	0.0733007	0.00912461	UP
CRY2	0.0500417	0.00912461	UP
ANKRD11	0.0622236	0.00913568	UP
LOC285696	-0.0631931	0.00913875	DOWN
C1orf162	0.0510648	0.00914951	UP
B4GALT1	0.0571612	0.00916025	UP
EFCAB2	0.0565524	0.00917331	UP
MAN1C1	0.0562819	0.00917946	UP
ZNF233	0.0691497	0.00918578	UP
FAM178B	0.0648204	0.00921358	UP
FN1	0.0822985	0.00923963	UP
SUSD1	0.0743451	0.00925057	UP
DDR2	0.0502902	0.00926381	UP
SH3PXD2B	0.0578816	0.00926757	UP
RDH5	0.0503892	0.00928123	UP
P2RX3	0.0510616	0.00928632	UP
MEFV	-0.0877659	0.00929031	DOWN
MYO1G	-0.0565475	0.00929031	DOWN
CREB3L2	0.0735578	0.00929031	UP
KLF5	0.0643556	0.00929979	UP
REG3G	0.0717018	0.00930178	UP
VWF	0.0578116	0.00932906	UP
PTPRF	0.0619179	0.00934463	UP
KCTD15	0.0662529	0.00935272	UP
ATP10A	0.0517939	0.00936164	UP
C1orf200	-0.0747863	0.00936563	DOWN
LEMD3	-0.0542912	0.0093676	DOWN
LOC286238	0.0560067	0.0093676	UP
AASDH	0.0566664	0.00937593	UP
LIPE	0.0509257	0.0093893	UP
TPD52L2	-0.0857628	0.00941466	DOWN
PLAG1	-0.100306	0.00941818	DOWN
NCRNA00189	0.0551618	0.00941818	UP
COL23A1	0.0720495	0.00941818	UP
CBX5	0.0581397	0.00942306	UP
SKI	0.062329	0.00942579	UP
CD81	0.0549775	0.00942944	UP
SSH1	0.0554252	0.00944742	UP
POU6F1	0.0951322	0.00945629	UP
PIK3R2	-0.051027	0.00945629	DOWN
PTP4A3	-0.0593395	0.00946545	DOWN
ATP11A	0.0539886	0.00947633	UP
CARS2	-0.0594644	0.00947633	DOWN
PFN3	0.0541739	0.00948725	UP
2021-09-09	0.0563651	0.00949066	UP
HYAL1	0.0589238	0.00950198	UP
KLK9	-0.0542614	0.00952631	DOWN
ADAM19	0.0517194	0.00953311	UP
SYNE2	0.0693176	0.00955593	UP
CHST3	0.0563164	0.0095564	UP
ADAM19	0.0654723	0.00958605	UP
HNRNPF	-0.0651366	0.00959261	DOWN
GPBP1	-0.0616888	0.00961303	DOWN
ZCCHC14	0.0557296	0.00961303	UP
SELP	0.0711415	0.00963282	UP
DNAL1	0.0594102	0.00964005	UP
PFKFB3	0.0544274	0.00966351	UP
SPTBN1	-0.107456	0.00966351	DOWN
C1orf150	-0.0510784	0.00966569	DOWN
ROR1	0.0615158	0.00967874	UP
WDR86	-0.0512521	0.00968974	DOWN
GOSR1	0.0587506	0.00970831	UP
GLIS1	0.0544079	0.0097204	UP
MAD1L1	0.0507192	0.00972598	UP
TNIP3	0.0731707	0.00973282	UP
VAX2	-0.0545865	0.00973894	DOWN
PHF19	-0.0510874	0.00975346	DOWN
ABCA12	0.0550997	0.00976265	UP
NRXN1	0.0532731	0.00977802	UP
RAB3IL1	-0.0621523	0.00978466	DOWN
ELK3	0.0500314	0.00979736	UP
BRE	0.0689298	0.00979855	UP
LOC282997	0.0547192	0.00980843	UP
PPT2	0.0684158	0.00980928	UP
C5orf36	0.0621843	0.00980928	UP
CSNK1A1	0.0529732	0.00981422	UP
HPCAL4	0.0505096	0.00982454	UP
FAM196B	0.0605288	0.00982593	UP
IGF1R	0.0663639	0.00984367	UP
DTYMK	0.0549515	0.00985196	UP
GPR132	-0.0574115	0.00985376	DOWN
HLA-DMB	-0.0502815	0.00986792	DOWN
POLS	0.0617811	0.00986885	UP
ZNF418	0.0500397	0.00986885	UP
KCNN1	-0.0643561	0.00986885	DOWN
MCF2L	-0.0551922	0.00988044	DOWN
ZFAND3	0.0608867	0.00988882	UP
CLIP1	0.0583204	0.00992403	UP
LOC645638	0.0536784	0.00993508	UP
CHSY1	0.0722745	0.00994421	UP
DDX17	0.0626743	0.00995267	UP
CLN8	-0.0658662	0.0099745	DOWN
WT1	0.0564413	0.00997519	UP
ERAP1	0.0651814	0.00998444	UP
EYA3	0.0670656	0.00998735	UP
MSI2	-0.0626028	0.0100236	DOWN
SCNM1	0.0544335	0.0100468	UP
FGGY	0.0757995	0.0100522	UP
DDHD2	0.050783	0.0100579	UP
CGN	-0.0780188	0.0100579	DOWN
PNKD	0.0524153	0.0100636	UP
MAGI1	0.0806044	0.0100649	UP
NEDD4L	0.0703789	0.0100783	UP
EIF2C2	0.0524639	0.0100804	UP
METT10D	0.0718331	0.0100847	UP
DNAH14	0.0649116	0.0101104	UP
VNN1	0.0665773	0.0101109	UP
SNRPB2	-0.0961827	0.0101135	DOWN
HTR3B	0.0592752	0.0101202	UP
SYNPO2L	0.0575785	0.0101209	UP
IREB2	0.0795681	0.0101228	UP
NR3C2	0.0589069	0.01014	UP
SLC25A30	0.0518868	0.0101553	UP
FNIP1	0.0751265	0.0101581	UP
PI4KB	0.0683021	0.0101813	UP
SV2C	0.0541258	0.0101998	UP
MGC29506	-0.058364	0.0102285	DOWN
CTBP1	0.0630225	0.0102444	UP
DRAM1	0.0522622	0.0102834	UP
MYO10	0.0541185	0.0102856	UP
CLCN7	-0.0807224	0.0103067	DOWN
BMPR1A	0.0540813	0.0103187	UP
TGFA	0.111228	0.0103207	UP
CTGF	0.0675777	0.0103567	UP
PFN3	0.0558232	0.0103567	UP
C6orf124	0.0531254	0.0103567	UP
ADD3	0.0696643	0.0103583	UP
RNU5E	0.0636003	0.0103705	UP
FNIP2	0.054506	0.0103705	UP
CD74	-0.0536457	0.0103735	DOWN
LOC90784	0.0519521	0.0103819	UP
XKR6	0.0500402	0.0103917	UP
PRDM16	0.0538224	0.0104153	UP
CYP3A43	-0.0572832	0.0104257	DOWN
TEPP	0.0578574	0.010428	UP
DNAJC14	0.0644482	0.0104456	UP
AIM2	-0.0855674	0.0104759	DOWN
SPRED1	0.0588212	0.0104845	UP
PARD3	0.0668543	0.0104845	UP
UBE2N	-0.0510439	0.0105206	DOWN
ZRANB3	0.064393	0.0105242	UP
NFIC	0.060312	0.0105433	UP
LDLR	0.0613918	0.0105459	UP
GARNL3	0.0784477	0.0105581	UP
ARHGEF12	0.0708047	0.0105608	UP
RDH5	0.0829623	0.0105713	UP
CABP1	0.085246	0.0105731	UP
TRIM40	-0.0520101	0.0105906	DOWN
FARP1	0.0677983	0.010591	UP
GLI2	0.0592999	0.0106019	UP
ATRNL1	0.0564624	0.0106249	UP
BMPR1A	0.0693183	0.0106256	UP
IGF2BP3	0.064243	0.0106285	UP
ARRDC1	-0.05339	0.0106285	DOWN
KCNK2	0.0546465	0.0106963	UP
MIR613	0.0756596	0.0106972	UP
GNAS	0.0529462	0.0106972	UP
CDR2	0.0676393	0.0106972	UP
PARM1	0.0693959	0.0107089	UP
CAPN14	0.0550629	0.0107535	UP
RASAL2	0.0558848	0.0107535	UP
DDR2	0.0512768	0.0107591	UP
TMEM51	0.0860779	0.0107668	UP
ZMYM4	0.0634196	0.0107685	UP
SSTR3	0.0559148	0.0107685	UP
LNX1	0.0785664	0.0107909	UP
ARHGAP5	-0.0520624	0.0107952	DOWN
TTLL10	0.0516571	0.010796	UP
MBNL2	0.0519463	0.010796	UP
DIXDC1	0.0649635	0.0108343	UP
C6orf10	0.0589353	0.0108421	UP
LRCH1	0.0582122	0.0108638	UP
TCF20	0.0772683	0.0108757	UP
FAM171A1	0.0603402	0.0108771	UP
ARRDC4	0.0630988	0.0108825	UP
CLIP3	0.057745	0.0108976	UP
CHD1L	-0.0530222	0.0109073	DOWN
LPP	0.0599794	0.0109379	UP
TUBA1A	0.0769452	0.0109497	UP
AFF3	-0.0590721	0.0109548	DOWN
SND1	0.0606395	0.0109688	UP
NXN	0.0607873	0.0109693	UP
CHD5	0.0705772	0.0109732	UP
SASH1	0.0613339	0.0109804	UP
WDFY3	0.0659529	0.0109853	UP
2021-03-06	0.0693951	0.0109942	UP
FBRSL1	0.0564818	0.0110007	UP
DDX39	0.0553376	0.0110168	UP
GSTZ1	0.0573489	0.011041	UP
DAB2IP	-0.0636501	0.011041	DOWN
ZC3H12A	-0.0746567	0.0110448	DOWN
RAPGEF4	0.0637155	0.0110489	UP
BMPR2	0.0701868	0.011051	UP
FOXN3	0.051948	0.0110874	UP
MOCS1	0.0633342	0.0110916	UP
YWHAQ	0.0771168	0.0110965	UP
CMIP	0.0748015	0.0111093	UP
GNB1	0.0735872	0.0111138	UP
RAPGEF4	0.0743783	0.0111802	UP
ZNF343	0.075618	0.0111827	UP
RAD54L2	0.0694419	0.0112147	UP
TLK1	-0.084906	0.0112217	DOWN
CASP6	0.0541474	0.011248	UP
DHRS3	0.06822	0.0112628	UP
BTBD18	0.0675393	0.0113269	UP
ZBTB20	0.0647293	0.0113272	UP
TGFB1I1	0.0547121	0.0113392	UP
OSGEPL1	0.0531007	0.0113498	UP
CRLS1	0.0666675	0.0113522	UP
C21orf82	0.0678678	0.0113792	UP
KPNA2	0.0713999	0.0113792	UP
ATP10A	0.0567415	0.0113803	UP
XRCC5	0.0697176	0.0114042	UP
PKNOX2	-0.0546942	0.0114153	DOWN
NF1	0.0646191	0.0114223	UP
ADAM7	0.0573311	0.0114449	UP
OLFML2B	0.0552217	0.0115051	UP
GPX5	0.0673641	0.0115201	UP
ABL1	0.0541658	0.01154	UP
FLJ22536	0.0577717	0.0115632	UP
LOC100188947	0.0683088	0.0115954	UP
CORO1A	-0.0502963	0.011596	DOWN
CD22	-0.0557778	0.011596	DOWN
VARS	-0.0539387	0.0115995	DOWN
C21orf7	-0.0515445	0.0116117	DOWN
GPR81	0.0516437	0.0116117	UP
MAP7	0.0564692	0.0116151	UP
ANKS1A	0.0527282	0.0116287	UP
FRMD4A	0.0583598	0.0116319	UP
FGF1	0.0608823	0.0116709	UP
PFKFB3	-0.0565051	0.0116811	DOWN
MLLT11	0.0829155	0.0116892	UP
CAMP	-0.0920616	0.0117036	DOWN
MYCL1	0.065512	0.0117233	UP
CACNB2	0.0611759	0.0117233	UP
PLAC8	-0.0516892	0.0117379	DOWN
AGAP11	0.062557	0.0117418	UP
LGMN	0.0517278	0.0117456	UP
CTNNA1	0.0654832	0.0117549	UP
SNX9	0.055494	0.011785	UP
DSCAM	0.0830447	0.0118017	UP
HLA-F	-0.0504271	0.0118017	DOWN
PNO1	0.0855523	0.0118028	UP
EEF2K	0.0594962	0.0118107	UP
PIK3R1	0.0538722	0.011827	UP
KCTD2	0.0605512	0.0118309	UP
CD302	0.0578199	0.0118471	UP
POMC	0.0529422	0.0118487	UP
MSH4	0.0547733	0.0118744	UP
FNIP2	0.0531358	0.0119261	UP
RHOQ	0.0674506	0.0119269	UP
SLC35D1	0.0551501	0.0119569	UP
NRN1L	0.0739802	0.0119651	UP
SMG6	0.0692359	0.0119666	UP
FMNL2	0.0559216	0.0119719	UP
RALA	0.0531652	0.0119938	UP
MIR942	-0.0600213	0.0120057	DOWN
SDCCAG8	0.0647792	0.0120077	UP
LIMA1	0.0643178	0.0120089	UP
KIF13A	0.0676295	0.0120333	UP
GAD2	0.0510355	0.0120411	UP
KIAA1688	0.052044	0.0120425	UP
STAT5A	0.0680761	0.0120512	UP
CAPN5	-0.055123	0.012052	DOWN
LIPN	-0.0883642	0.0120569	DOWN
RAI14	0.0620199	0.0120699	UP
LOC441046	0.0548765	0.0121106	UP
RHOB	0.082482	0.0121124	UP
LAMC1	0.0729819	0.0121146	UP
QSER1	0.0540388	0.0121256	UP
AFAP1	0.0673136	0.0121256	UP
CAMK1	0.0661531	0.0121305	UP
TSPYL4	0.0650543	0.012143	UP
FNDC3B	0.0543462	0.0121748	UP
ACCSL	0.0538428	0.0121852	UP
HDAC4	0.0662832	0.0121855	UP
ATP6V0A4	0.0688252	0.0122193	UP
LAT	-0.050219	0.0122252	DOWN
RBPMS2	0.0554908	0.0122406	UP
VIM	0.059282	0.0122412	UP
SPN	-0.0569343	0.0122412	DOWN
BFSP1	-0.0551613	0.0122648	DOWN
BACH2	0.0531674	0.0122648	UP
IGDCC4	-0.0564302	0.0123055	DOWN
ELP4	0.0504436	0.0123157	UP
ARHGEF10	0.0622878	0.0123167	UP
SEPW1	0.0787401	0.012342	UP
ZMYM4	0.0533411	0.0123491	UP
C21orf82	0.0741125	0.0123509	UP
ARID1B	0.0663435	0.0123577	UP
CHAF1B	0.0559721	0.0123577	UP
STX8	0.0552469	0.0123772	UP
ATP8B4	0.0571309	0.0124047	UP
C15orf33	0.0511214	0.0124049	UP
C19orf60	-0.0526113	0.012449	DOWN
TRIM26	0.0523702	0.0124572	UP
SRGAP1	0.0662471	0.0124782	UP
VPS53	0.0603209	0.0124854	UP
S100A9	-0.0987996	0.0125142	DOWN
AFF1	0.0624807	0.0125163	UP
COL9A2	0.054464	0.0125277	UP
TWSG1	0.0676411	0.0125301	UP
MYO10	0.0599609	0.0125571	UP
ETFA	0.0684207	0.0125713	UP
TREM1	-0.0655388	0.0125879	DOWN
FBP1	0.0604666	0.0125973	UP
CLEC4M	0.0692502	0.0126004	UP
ZBTB10	0.0529673	0.0126132	UP
FHOD1	0.078964	0.0126191	UP
NINJ2	0.0771521	0.0126194	UP
AFF3	-0.0502652	0.0126227	DOWN
VAC14	0.0613109	0.01264	UP
LSM2	0.0611298	0.0126447	UP
SMG6	0.0641754	0.0126497	UP
MSRA	0.0696234	0.0126518	UP
TSPAN8	0.0528478	0.0126551	UP
DOCK9	0.0585986	0.0126553	UP
SRGAP1	0.0553353	0.0126925	UP
HLA-DRA	-0.0588311	0.012747	DOWN
PSMD14	0.0596082	0.012748	UP
TRIM2	0.0516536	0.0127636	UP
MTSS1	0.0668287	0.0127712	UP
RAI1	0.061289	0.0127827	UP
SLC15A2	0.0523789	0.0127984	UP
SLC12A7	0.056619	0.0127996	UP
CNKSR3	0.0611765	0.0128287	UP
CEP68	0.0581485	0.0128536	UP
STK19	0.0556338	0.0128579	UP
WAC	0.0718516	0.0128745	UP
DISC1	0.0636922	0.0128826	UP
NDUFB4	0.0599971	0.0128863	UP
TENC1	0.050786	0.012892	UP
EFCAB6	0.0503334	0.012892	UP
CIT	0.0688475	0.0129321	UP
HOXD3	-0.0505097	0.0129356	DOWN
ARPC1B	-0.0504804	0.0129579	DOWN
FFAR2	-0.0698454	0.0129634	DOWN
HLA-E	-0.0565905	0.012981	DOWN
LCP1	-0.0624785	0.0130073	DOWN
TBCD	0.0633931	0.0130275	UP
DNMT3A	0.0550134	0.0130534	UP
ANXA9	0.0557616	0.0130534	UP
C7orf50	-0.0535388	0.0130619	DOWN
CLDN14	0.0503425	0.0130875	UP
ITFG1	0.072292	0.0131252	UP
ZBTB44	0.0510125	0.0131268	UP
NAV2	0.0655737	0.0131277	UP
LHCGR	0.064257	0.0131366	UP
XPO1	0.0515208	0.0131375	UP
AADAT	0.0680639	0.0131439	UP
ZNF860	0.0504006	0.0131565	UP
VCAM1	0.0585069	0.0131584	UP
CYTH4	-0.0608423	0.0131832	DOWN
ZNF876P	0.0559503	0.0131832	UP
C2orf44	-0.0699688	0.0131832	DOWN
CYB5R3	0.0509155	0.0131886	UP
SPRY1	0.0633956	0.0131944	UP
SPRR2D	-0.0666443	0.0132097	DOWN
CMTM1	0.0647274	0.0132097	UP
NCOR2	0.0675799	0.0132165	UP
SLC23A2	0.0573876	0.0132339	UP
TDP1	0.0816386	0.0132388	UP
LRFN1	0.0623448	0.0132392	UP
RIPK1	0.0543211	0.0132512	UP
COL13A1	0.0559485	0.0132633	UP
RPTOR	-0.0574108	0.0132672	DOWN
SPTBN1	0.0628403	0.0132727	UP
HDAC4	0.0507876	0.0132732	UP
TACC2	0.0633747	0.0133067	UP
CEP97	0.0652817	0.0133174	UP
KCNQ1	-0.0690301	0.0133227	DOWN
NHSL1	0.0505835	0.0133294	UP
AIM1	-0.0561614	0.0133382	DOWN
EPHB1	0.0574556	0.0133409	UP
APOL1	-0.0675224	0.013357	DOWN
HRH2	0.0613638	0.0133725	UP
GJA5	0.0595894	0.0134156	UP
CTBP2	0.0513693	0.0134156	UP
KTN1	0.0656017	0.0134214	UP
MIR548F5	0.0573536	0.0134302	UP
SH3BP5	0.0673979	0.0134319	UP
C20orf3	0.0500317	0.0134446	UP
TYMP	-0.0517392	0.0134451	DOWN
PRICKLE1	0.050609	0.0134528	UP
MAP4K4	0.0755234	0.0134528	UP
FAM110B	0.0558096	0.0135001	UP
ZNF385A	0.0672032	0.0135135	UP
FRMD4A	0.0502414	0.0135345	UP
CYP27A1	0.0680519	0.0135423	UP
KLHL6	-0.0541339	0.0135454	DOWN
PIK3CD	-0.0601773	0.0135753	DOWN
PRICKLE1	0.071496	0.0135796	UP
SLC25A13	0.0726689	0.0135918	UP
FSTL4	-0.057851	0.0135941	DOWN
IL6ST	0.0653027	0.0136058	UP
RBPMS	0.0514019	0.0136058	UP
BCR	-0.0560634	0.0136103	DOWN
CDC14A	-0.0984959	0.0136104	DOWN
PTP4A1	0.0574526	0.0136433	UP
ATP8B1	-0.0618687	0.0136606	DOWN
STK38L	0.0777637	0.0136615	UP
MAP3K3	0.0630924	0.0136772	UP
ARFIP2	0.0522985	0.0136917	UP
PTPN7	-0.0525046	0.013736	DOWN
BBS7	0.0509223	0.0137375	UP
HAS3	0.0502354	0.0137384	UP
RIN2	0.0523817	0.0137435	UP
ABL1	0.077183	0.0137634	UP
LRP1	0.0551722	0.0138146	UP
RAB30	0.0619797	0.0138178	UP
MBNL2	0.0522078	0.013819	UP
PARVA	0.0672841	0.013819	UP
ARHGEF3	0.0686554	0.01389	UP
ZMAT4	0.0567897	0.01389	UP
AAGAB	0.0807297	0.0139172	UP
BUB1	0.0605483	0.0139245	UP
FXR2	0.0631343	0.0139362	UP
TUBA1C	-0.0619614	0.0139368	DOWN
CD276	0.0651095	0.0139416	UP
SYT9	-0.0509555	0.0139427	DOWN
TRAK1	0.0594892	0.0139522	UP
B4GALNT3	0.0524036	0.0139528	UP
RALA	0.0561825	0.0139857	UP
HOXA4	0.0524817	0.0139967	UP
PLA2G2D	-0.0513238	0.0140166	DOWN
KTN1	0.0583027	0.0140192	UP
VPS13B	0.0593779	0.0140396	UP
AP3B1	0.0568777	0.0140458	UP
SH3BP5	0.0543947	0.014047	UP
NUAK1	0.0541414	0.0140741	UP
KLRAQ1	0.0547975	0.0140745	UP
LASS6	0.0599107	0.014113	UP
MBP	-0.0588503	0.0141176	DOWN
C6orf126	0.0552298	0.0141237	UP
RPTOR	0.0587988	0.0141408	UP
PDLIM5	0.052108	0.0141411	UP
TTC7B	0.0601611	0.014163	UP
S100A8	-0.0736168	0.0141754	DOWN
TMEM91	0.0643629	0.0141955	UP
SPTBN1	0.0558688	0.0142263	UP
AKAP13	0.0517437	0.0142545	UP
B3GALT2	0.0577217	0.0142561	UP
ATP6V1G1	0.0581932	0.0142583	UP
CLDN20	0.064638	0.0142654	UP
PTPRN2	0.0570519	0.0142907	UP
CLPB	-0.0579024	0.0142988	DOWN
ST13	0.071581	0.0143161	UP
WWP2	0.053368	0.0143207	UP
WWTR1	0.0627991	0.0143378	UP
CCDC89	0.053543	0.0144045	UP
MAP4K5	0.0720407	0.0144326	UP
ZNF48	0.0535892	0.0144557	UP
MAML2	0.0550611	0.0144762	UP
KIF1B	0.0548391	0.0144984	UP
HELZ	0.0766156	0.0145389	UP
CPNE7	0.0625256	0.0145495	UP
C11orf49	0.0526237	0.0145781	UP
NUDT22	0.0514727	0.0145882	UP
TNXB	-0.05012	0.0146392	DOWN
ZEB2	0.0700977	0.0146394	UP
TRIOBP	-0.0524732	0.0146395	DOWN
CRY1	0.0651922	0.0146502	UP
OLAH	0.0500548	0.014668	UP
SH3PXD2B	-0.0804297	0.0146768	DOWN
MADD	0.0535318	0.0146768	UP
RLTPR	-0.0518834	0.0146768	DOWN
EXOC6B	0.0666384	0.0146768	UP
GNE	0.0709396	0.0146768	UP
MKNK2	0.0584454	0.014678	UP
SDC2	0.0610118	0.0146862	UP
BTBD12	-0.0862461	0.0147048	DOWN
C12orf77	0.0540833	0.0147196	UP
CDH9	0.0656018	0.0147196	UP
MAPRE3	0.0678757	0.0147604	UP
CLASP1	0.0623949	0.0147622	UP
RFX1	0.0695636	0.0147638	UP
TES	0.0534027	0.0147669	UP
BANP	0.0568108	0.0147682	UP
AFAP1	0.100185	0.0147738	UP
PALLD	0.0677952	0.014776	UP
C17orf56	0.0643861	0.0147966	UP
C7orf53	0.0723195	0.0148219	UP
P2RX4	-0.0503564	0.01483	DOWN
MBNL2	0.0627072	0.0148636	UP
PRR5L	-0.0542424	0.0149317	DOWN
THSD7A	0.0657121	0.0149317	UP
MYH10	0.0616409	0.0149641	UP
ENTPD1	0.0537998	0.0150546	UP
BIRC5	0.0640791	0.0151009	UP
TBCD	0.0760657	0.0151028	UP
HEATR2	0.0563962	0.0151079	UP
RAP1GAP	0.0512621	0.01511	UP
MPHOSPH9	0.0777987	0.0151122	UP
SPATS2L	0.0686726	0.0151463	UP
PLAT	0.0556092	0.0151485	UP
ZNF192	0.077288	0.0151569	UP
ZNF649	0.0613541	0.0151712	UP
PKD1L3	0.0573619	0.0151748	UP
LOC283663	0.05091	0.0152089	UP
C12orf72	0.0551276	0.0152295	UP
EFHD2	-0.0739389	0.0152424	DOWN
KIAA1549	-0.0569902	0.0152472	DOWN
LAMA4	0.0718311	0.0152617	UP
ZYG11B	0.0681571	0.0152716	UP
SGK1	-0.0824629	0.0152761	DOWN
UBXN11	0.0681291	0.0152923	UP
CTNND2	0.0565237	0.0153048	UP
CRY2	0.0684941	0.0153389	UP
PTK2	0.0703253	0.0153469	UP
NPY1R	0.0558983	0.0153859	UP
SNTG2	0.0619642	0.0153871	UP
SOX5	0.0501296	0.015404	UP
CHP2	0.0677722	0.0154092	UP
AGAP2	0.0535868	0.0154139	UP
TREM1	-0.0557125	0.0154234	DOWN
TSPAN4	0.0659077	0.0154279	UP
FBXO32	0.050015	0.0154279	UP
PI3	-0.063573	0.0154328	DOWN
ARHGEF15	0.0564615	0.0154438	UP
POLR1D	0.0612093	0.0155104	UP
ZDHHC1	0.0592939	0.0155236	UP
VCAN	0.0522277	0.0155266	UP
AP3S2	-0.0778362	0.0155266	DOWN
FGF2	0.0516205	0.0155373	UP
TBCEL	0.0624379	0.0155938	UP
ZNF710	0.0506601	0.0155982	UP
MGAT4C	0.0545272	0.0156047	UP
EML4	0.0628714	0.0156137	UP
C15orf5	0.0626237	0.0156137	UP
EEF2K	0.0541551	0.0156297	UP
TAP1	-0.0539778	0.0156471	DOWN
KCNJ15	-0.0558389	0.0156473	DOWN
CACNA1C	0.052295	0.0156676	UP
EIF2C2	-0.052572	0.0156722	DOWN
ABHD10	0.0503807	0.0157312	UP
MICAL2	-0.0722124	0.0157891	DOWN
OR52H1	0.059038	0.0158077	UP
SHC2	0.0513457	0.0158131	UP
PFN2	0.0553466	0.0158356	UP
GPR55	-0.0518317	0.0158702	DOWN
C2orf58	0.0502918	0.0159023	UP
LASS5	0.0709354	0.0159114	UP
PTBP1	0.0576641	0.0159492	UP
LRIG3	0.0812853	0.0159617	UP
ABCC3	-0.0677228	0.0159796	DOWN
ESR1	0.0556015	0.0159909	UP
KIAA0415	-0.0519	0.015994	DOWN
LOC157381	0.0553982	0.0160127	UP
CD6	-0.0567847	0.0160225	DOWN
RFC5	0.0536881	0.0160225	UP
ICAM3	-0.0582843	0.0161012	DOWN
PPP2R3A	0.0520392	0.0161193	UP
TRPM1	0.059198	0.0161245	UP
CHSY1	0.0637994	0.0161296	UP
TCF7L1	0.05216	0.0161297	UP
PIAS1	0.0665349	0.01616	UP
C14orf159	0.0516711	0.0161672	UP
CLYBL	0.0710147	0.0161847	UP
ZFP36L1	0.0633879	0.0161973	UP
MICAL3	-0.0823802	0.0162081	DOWN
IGFBP5	0.0559088	0.0162138	UP
TGFBR3	0.0577045	0.0162222	UP
PHLDB2	-0.0599555	0.0162451	DOWN
PPT2	0.0611162	0.0162497	UP
CXCR7	0.0695921	0.0163372	UP
HTRA1	0.0586274	0.0163619	UP
ADAM12	0.0591162	0.0164028	UP
TULP3	0.0540684	0.0164028	UP
C20orf117	0.0631851	0.0164252	UP
RIN2	0.0634243	0.0164257	UP
RYK	0.0558272	0.0164257	UP
CASZ1	0.0683321	0.0164316	UP
FABP9	0.0571263	0.0164379	UP
SORBS1	0.0528485	0.0164379	UP
PLEKHF1	0.0518502	0.016445	UP
SCARB2	0.0524613	0.0164458	UP
PARN	0.054723	0.0164465	UP
ACOXL	0.0854726	0.0164567	UP
DAXX	-0.0523411	0.0164568	DOWN
MITF	0.0641599	0.0164605	UP
IQCE	0.06343	0.0165023	UP
SYT11	0.0558443	0.0165075	UP
HLA-DPB1	0.0861283	0.0165116	UP
RUNX1T1	0.0565467	0.0165285	UP
MRPS28	0.0650454	0.0165424	UP
SRP19	0.0558661	0.0165462	UP
MFAP2	-0.0610112	0.0165498	DOWN
SLC44A2	0.0585434	0.0165618	UP
DCBLD1	-0.0683729	0.0165806	DOWN
KEL	0.0604707	0.0166542	UP
EXTL3	-0.079732	0.0166678	DOWN
GNRH2	0.0724875	0.0166708	UP
DCN	0.0617133	0.016671	UP
ZNF876P	0.0501764	0.0166974	UP
CFLAR	0.0590722	0.0167285	UP
VGLL4	0.0539588	0.0167348	UP
ZNF605	0.061552	0.0167373	UP
KSR1	-0.0686352	0.0167457	DOWN
TRIM26	0.0624199	0.0167595	UP
FRMD4A	0.0593592	0.0167661	UP
MCF2L	0.0594194	0.0167677	UP
KDELR2	0.0617776	0.0167817	UP
GIPC1	-0.0522012	0.0167899	DOWN
DLGAP2	0.0536242	0.0168496	UP
MTA3	0.0646964	0.0168584	UP
VARS	-0.0555247	0.0168978	DOWN
IL12RB1	-0.0581487	0.0169131	DOWN
PBRM1	0.0721192	0.016966	UP
EXTL2	0.0527134	0.0169826	UP
OR5V1	0.0608473	0.0169862	UP
KLF11	0.0583364	0.0170165	UP
COL27A1	0.0589564	0.0170499	UP
KIF1A	0.0517149	0.017051	UP
PPPDE2	0.0511363	0.017126	UP
MRPL33	0.0507456	0.0171365	UP
CD6	-0.0792091	0.0171806	DOWN
LOC400931	0.0611418	0.0172205	UP
GPBP1L1	0.0586248	0.0172511	UP
PLEKHH3	0.0614661	0.0173134	UP
SDCCAG8	0.0606433	0.0173134	UP
ESRRG	0.051663	0.0173134	UP
EGFR	0.0630575	0.0173157	UP
MYST4	0.0565314	0.0174038	UP
NFATC1	-0.0684302	0.0174225	DOWN
CTBP2	0.0706596	0.0174605	UP
C7orf45	0.0584283	0.0175211	UP
WDR63	0.0513759	0.0175263	UP
AGRN	-0.0546501	0.0175281	DOWN
AMBRA1	0.0601041	0.0175322	UP
HOXC4	-0.0506128	0.0175409	DOWN
TBL2	0.0691195	0.0175527	UP
ATP10A	-0.0726207	0.0175624	DOWN
MRPL24	-0.055341	0.0175645	DOWN
VPS13B	0.073358	0.0175656	UP
MIR941-3	0.0662347	0.0175698	UP
LOC553137	0.0617046	0.0176224	UP
TGFB3	0.0520383	0.0176393	UP
ATXN7	0.0540636	0.017653	UP
TSSC1	0.0572313	0.0176852	UP
PTRF	0.0522328	0.0177002	UP
STX8	0.0643371	0.0177131	UP
CDH9	0.052218	0.0177144	UP
AGAP2	0.0662089	0.017728	UP
CBFA2T3	0.050482	0.0177631	UP
2021-09-09	0.0632581	0.0177659	UP
HLA-E	-0.0540031	0.0177659	DOWN
INPP4B	-0.0593997	0.0177668	DOWN
CPA6	0.0527294	0.0177797	UP
ANTXRL	0.0695389	0.0178036	UP
LRP5	0.0597684	0.0178056	UP
CD248	0.0614245	0.0178092	UP
BCAS3	0.0547848	0.0178262	UP
CORO1C	0.0744393	0.0178856	UP
GOLGA4	0.0692188	0.0179209	UP
MYLK	0.065758	0.0179227	UP
SLA	-0.0525302	0.0179304	DOWN
FLJ22536	0.0608449	0.0179316	UP
FOXK1	0.0507777	0.017975	UP
PRDM16	-0.0524728	0.0179796	DOWN
CSRNP2	0.0510867	0.017985	UP
CPD	0.0633797	0.0179911	UP
ABLIM1	0.0509561	0.0179961	UP
ULK3	0.0520289	0.0180002	UP
ZYG11B	0.0737932	0.0180064	UP
TRIM2	0.0709411	0.0180163	UP
IFITM3	0.0627104	0.0180267	UP
TTC23	0.0582718	0.0180298	UP
MAEA	-0.0812122	0.0180308	DOWN
FYN	0.0541785	0.0180431	UP
ARHGAP8	0.0526727	0.0180563	UP
TSTD1	-0.0505796	0.018061	DOWN
OPCML	0.0868312	0.0180637	UP
DDX10	0.0679432	0.018081	UP
CTRC	-0.0512799	0.0180914	DOWN
TRIM35	0.0631049	0.0180914	UP
FBN1	0.0587756	0.0180914	UP
NR3C1	0.0576751	0.0180914	UP
GSTA4	0.0543476	0.0181398	UP
LOC389458	0.0535162	0.0181478	UP
PLD1	0.0545328	0.0181802	UP
EIF4E1B	0.0525373	0.0182001	UP
SDK1	0.0513586	0.0182076	UP
C4orf21	0.0530885	0.0182162	UP
ARHGAP15	0.0803761	0.0182163	UP
SNORA74B	0.0596947	0.0182166	UP
PRKD3	0.0537492	0.0182337	UP
HSPG2	0.0613072	0.0182363	UP
MLL5	0.0635182	0.0182476	UP
CPEB4	0.0598985	0.0182508	UP
FAF1	0.0618423	0.0182651	UP
NFIC	0.0585408	0.0183474	UP
PTPRG	-0.0581424	0.0183536	DOWN
ACOX3	0.0715029	0.0183538	UP
TRIM62	0.0546457	0.0183585	UP
SPN	-0.0578938	0.0183944	DOWN
EXT1	0.063369	0.0184203	UP
SNORD123	0.0686065	0.0184229	UP
MKL2	0.0578678	0.0184269	UP
ARHGEF18	0.0556332	0.0184269	UP
GLYATL3	0.0763739	0.018476	UP
PPIE	0.0525635	0.0184809	UP
AGPS	0.072783	0.0184886	UP
NEUROD1	0.0594988	0.0184909	UP
NME2	-0.0507694	0.0184987	DOWN
RPTOR	-0.0554875	0.0185027	DOWN
LPAR2	-0.0627171	0.0185027	DOWN
MND1	0.0637906	0.018506	UP
NRXN3	0.0623818	0.0185114	UP
DNM3	0.06217	0.0185166	UP
ADARB2	0.0553522	0.0185603	UP
SNTG1	0.0624221	0.0185825	UP
EIF4E3	0.0588106	0.0185825	UP
[truncated: 1,267 more rows]

## Sheet: DEMGs
DEMGs based on GSE73894 ,GSE107143 and GSE30999
Hyper_down genes	Hyper_up genes	Hypo_down genes	Hypo_up genes
KRT77	TLE3	BACH2	RAB27A
ZBTB20	FAM43A	LSP1	WNT5A
NR3C2	VNN1	SORBS2	PI3
PPARGC1A	PRKCQ	KCNK5	WWTR1
ARHGEF10	HPSE	SORL1	SOX7
CHPT1	WWTR1	C11orf80	CARD6
FARP1	FAM83A	LYPD6B	STAT1
RAI14	N4BP1	CBX7	S100A9
BACH2	MICALL1	DLG2	RTP4
C2orf68	NOD2	PLAG1	KCNJ15
LSP1	WDR77	KCNN4	XDH
FAM117A	BZW1	IGDCC4	UBE2L6
CYP27A1	TMEM79		KRT6A
PMP22	MAP7		TMPRSS4
IRS1	MELK		GNA15
TCF7L2	TRIM62		TYMP
NPY1R	KPNA2		APOL1
MAP1B	RSAD2		LYN
NFIB	ZFAND3		AURKA
RUNX1T1	BIRC5		IFI6
RNF150	MYO1B		S100A8
TACC1	ABCA12		C10orf99
SYNE1	JMY		MFHAS1
ZNF766	LRRC20		NFE2L3
TGFBR3	DNAJC5		SBNO2
ADD3	PLAT		AIM2
PHYHD1	HAS3		CDH3
PPP1R1B	AEN		CDC42EP1
ATP6V0A4	NUDT22		MYO1E
SPRY2	MFHAS1		CST7
ZBTB16	KLHDC7B		CXCL17
LMO4	CPEB2		ETHE1
CRY2	TPRXL		EXOC3
SDC2	ELL2		IL1B
ESRRG	TMEM51		IL1RN
FGFBP2	ACOX3		SLC5A6
SLITRK6	ELOVL7		CYTIP
FBXO32	NDRG4		PLAC8
IGFBP5	TNIP3		ERP27
PIK3R1	UHRF1
FERMT2	CXCL13
CGNL1	ATP6V1G1
GPC6	CSNK1E
DACT1	TGFA
NTN4	MND1
KBTBD6	SORCS2
EIF4E3	GRHL1
FILIP1	SLC23A2
EBF1	CPEB4
TCF7L1	CHIC2
COBL	MON1A
TSPAN8	SHCBP1
LONRF2	SERPINA3
CAMK1	KCTD4
EPHX1	MRAP2
AGAP11	ANXA9
ASPA	SUSD1
ZNF652
C1QTNF7
ABCA9
FIBIN
CHP2
CYB5R3
DLG2
RDH5
FXYD1
ZNF419
GYPC
ZNF423
DNAL1
ZFPM2
ACTA2
AKAP12
PSD3
LEPR
OLFML3
CMYA5
MYOCD
PPARG
ITGBL1
TG
ADCY6
RBPMS2
ISLR
ZNF385D
FCGBP
SHC2
PPP1R14A
LVRN
LEP
SSC5D
CD248
IGDCC4
PLIN1
FBP1
MUC20
SERPINA12

## Sheet: DMEGs
DMEGs based on GSE73894 ,GSE107143 and GSE30999
Hypermethylated genes	Hypomethylated genes
TLE3	RAB27A
FAM43A	WNT5A
VNN1	PI3
PRKCQ	WWTR1
HPSE	SOX7
WWTR1	CARD6
FAM83A	STAT1
N4BP1	UBE2N
UBE3C	S100A9
MICALL1	RTP4
KRT77	KCNJ15
NOD2	XDH
ZBTB20	UBE2L6
WDR77	KRT6A
BZW1	TMPRSS4
TMEM79	GNA15
MAP7	TYMP
NR3C2	APOL1
ZNF710	LYN
PPARGC1A	AURKA
MELK	IFI6
TRIM62	ZNF662
KPNA2	BACH2
RSAD2	SPTBN1
ZFAND3	NRXN3
ARHGEF10	LSP1
BIRC5	GATAD2B
CHPT1	S100A8
FARP1	ST14
MYO1B	SORBS2
RALA	CFB
PSMD14	MPZL3
ABCA12	C10orf99
RAI14	MFHAS1
JMY	CD47
DIAPH3	TOLLIP
BACH2	NFE2L3
C2orf68	TNFSF10
SPTBN1	SBNO2
NRXN3	AIM2
LSP1	SARM1
LRRC20	IL12RB1
NCALD	CDH3
DNAJC5	SPATA5L1
PLAT	NR4A3
GATAD2B	MRPS12
FAM117A	CDC42EP1
HAS3	C16orf70
JAM3	KCTD5
AEN	KCNK5
CYP27A1	DPYSL2
SORBS1	MYO1E
DLC1	SORL1
GLB1L3	DUOX1
MAGI1	STARD13
ZNF274	C11orf80
NUDT22	CST7
DDAH1	PFKFB3
ITSN1	RAB22A
PMP22	MCF2L
CEP68	PPARGC1B
MFHAS1	UBE2D1
PFN2	LYPD6B
IRS1	CXCL17
TCF7L2	WDFY4
FRMD4A	CBX7
SLCO3A1	ETHE1
HUS1	CLPB
NPY1R	SGK1
CBFA2T2	PRKAG2
DIP2C	HOXC4
KLHDC7B	PIK3R2
MAML2	TAP1
MAP1B	MAEA
NFIB	GLUD1
BMPR1A	EFHD2
RUNX1T1	PRDM16
CPEB2	TUBA1C
FGD4	ASAP2
TUBA1A	DNMT3B
RNF150	EXOC3
POU6F1	EIF4E
TACC1	ZNFX1
ZBTB4	FAM171A1
UGCG	NFKBIZ
LGALS8	DLG2
TPRXL	MAP3K5
SYNE1	PTPN22
ZNF766	TRIOBP
ELL2	IL1B
CDON	BCR
SIK2	GSR
RHOB	RBP7
TGFBR3	AFF3
ADD3	PHF19
SOX5	PADI2
TMEM51	IFITM1
PHYHD1	CCNY
DST	GNB5
MYLK	SNX20
PTP4A1	COL8A1
BHLHE41	GIPC1
SRP19	KIAA1549
ITPR2	PLAG1
PPP1R1B	OSBP2
ATP6V0A4	KCNN4
MREG	CAPN5
PDGFC	TRAF3IP3
GCNT2	DENND2D
ACOX3	MICAL3
TDP1	TACC2
SPRY2	LAT2
EGLN1	MAP2K6
LFNG	P4HB
TRIM2	PAOX
ZBTB16	TNFAIP8
ELOVL7	TSPAN4
HEBP1	ZEB2
LMO4	GBP3
FGF2	DZIP3
CRY2	FANCA
LAMB4	VRK2
SDC2	RGS14
PTK2	ABCC3
PDE4DIP	NCDN
ZNF704	IL1RN
MAPKAP1	SLC5A6
CDC25B	ABR
DIXDC1	CLN8
GABBR1	CCDC88B
DENND4C	NSMAF
ESRRG	PDE8A
WAC	DUSP2
FGFBP2	C1orf21
BNIP3	ARRDC1
DPYSL2	ARHGEF2
SAR1A	CYTIP
HR	LPAR3
SLITRK6	CD6
NDRG4	GRK6
TMOD3	RASA3
LDLR	YAP1
TNKS	DAXX
TNRC6A	THAP4
FBXO32	SLC44A2
RBMS3	CADM1
RFC5	LOC646762
NEDD4L	ARHGAP25
IGFBP5	ZNF668
COL28A1	PLD1
AKT3	DAPP1
SH3BP5	ARHGAP26
TNIP3	ACVR1B
PIK3R1	TTF2
FERMT2	ATG7
CGNL1	UBA6
SERBP1	GAN
GPNMB	MIB2
BUB1	MKRN2
TCF12	SPATA18
CSNK1A1	KIF13A
PFKFB3	TRIB1
PARVA	ZNF385A
GPC6	UNKL
UHRF1	TGFB1
MITF	TNFRSF1A
ROR1	PTPRC
ST13	SLC25A20
GLI2	PARVG
APOD	TICAM1
DACT1	AMBRA1
NRXN1	STK10
CXCL13	TTC7B
DPF3	CDC14A
YWHAQ	PTPRCAP
KBTBD7	IGDCC4
NTN4	RYK
MCF2L	ARPC1B
SUB1	LRRFIP1
CHD6	EDEM1
FGF1	PIK3CD
KBTBD6	MAN1C1
EIF4E3	PHACTR1
FILIP1	CORO1A
EBF1	CCDC57
TCF7L1	PHLDB2
SPRY1	ATP2B4
RUFY3	LNX1
ZBTB10	RCN3
SRGAP1	CALR
COBL	TPD52L2
ATP6V1G1	SLA
DNAJB6	SH3PXD2B
TSPAN8	SCPEP1
LONRF2	ARHGAP21
OXCT1	GPATCH2
TXNRD1	ATP2B1
PRKCB	TRIM15
MAST4	GPBP1
ITGB5	AHRR
ATP10D	SVIL
CAMK1	S100A10
EPHX1	MAP3K6
SH3RF1	ATP10A
CRIM1	CRELD2
CSNK1E	MORN1
CHFR	PFKFB4
LRIG1	AFF1
CSNK1D	SERINC5
WNK2	PAX3
TGFA	NAP1L4
TTC22	SECTM1
NUP98	PLAC8
AGAP11	ARHGEF3
VPS13B	SLC9A1
ASPA	GRIN2A
DYNLT1	LENG8
PRKAG2	CLCN7
PATL1	RUNX3
MPP5	SHISA3
HOXC4	PLCB3
ZNF652	MAFG
AKAP13	EXTL3
C1QTNF7	SPN
YPEL2	TNF
ABCA9	PCGF3
KLF11	SIGIRR
ARHGEF18	PARP4
MAPRE3	CHCHD6
CACNB2	SLC12A7
LDLRAD3	DOCK1
KLF3	ALDOA
NUBP1	ELL
SLC24A3	KLHL9
LIG4	BLOC1S2
DNM2	XKR8
MND1	HSD17B8
ZNF397	PGS1
OTUD7B	MAML3
DCLRE1B	ZC3H14
PRDM16	FMNL2
CNKSR3	LYPD1
LPP	LY9
RBM4B	LEMD3
FIBIN	CARS2
SLC29A1	POLR3K
CHP2	ATG16L2
RAB30	DCTPP1
ASAP2	C1QTNF1
SLC15A4	DNMT3A
ZHX2	ERP27
LRRC17	YEATS2
SORCS2	MED1
VRK1	MFAP2
CD81	PTPN7
SOX6	MIR142
DNMT3B	LCP1
CYB5R3	TULP4
FTO	UBTF
SLC1A3	CRYL1
MYH10	PRDM11
GRHL1	CUX1
SLC23A2	MICAL2
HOXA3	IGF1R
TGFBR2	PTPRG
PPP1R12A	RPTOR
SETBP1	PTPRJ
FAM171A1	CDK6
DLG2	FOXP1
ABCF1	TBX5
SHANK2	NRXN2
SLC22A23	PODNL1
EGFR	CAMP
CPEB4	PLVAP
DDR2	ZSWIM7
RDH5	SRCIN1
ST7L	ITGB2
ATXN2	NUP93
DDAH2	LIPH
VTI1A	KCNG3
MED13L	GPR153
CABLES1	NLE1
FXYD1	CLCN6
PTBP1	BICD2
SMARCA2	CGN
ZNF419	GTF3C5
DENND1A	KDM4B
GYPC	RECQL5
ZNF362	MBP
CHIC2	PSMB8
TRIM35	C11orf21
ZNF423	MSX1
NFIC	RUNX2
DDHD2	ZSWIM1
LRRFIP2	PTP4A3
MAFF	CYTH4
WSB2	HNRNPF
CXCL14	HSH2D
RBP7	RPH3AL
FN1	LPAR2
AXIN2	FAM171A2
JAK3	CD55
UBE2D2	CCDC88C
DHRS3	TRAF5
AXL	MAP4
MON1A	COL5A1
SHCBP1	MAD1L1
UTRN	RAB3IL1
KANK2	SACS
PTGFRN	TKT
CDC6	VOPP1
SKI	DECR1
PPARA	KLHL6
GORASP2	ERH
LRIG3	NFATC1
DNAL1	CLIP4
PARD3	MRPL24
PNO1	TUBB2B
FAM114A1	KSR1
ZFPM2	CD5
MYO10	TRMT61A
LGALS3	ME3
CCL28	ARHGDIB
DCN	RNF216
ACTA2	ETV6
GIPC1	ATP8B1
FNIP2	CHD1L
AKAP12	CD74
TLN2	HLA-F
IGF2BP2	PPM1H
NDST1	DAB2IP
ACOX1	HLA-E
EBF3	KRT75
NR3C1	ZAP70
PARD3B	C16orf74
TSFM	HLA-DMB
GPD2	TREM1
VAC14	DCBLD1
ZDHHC17	KMO
EHD2	MORN3
SCRG1	LAT
CRLS1	LYL1
ZNF418	WDR86
TRIM26	HSPA1L
GSN	NECAB2
C1QTNF3	D2HGDH
TACC2	JMJD8
GARNL3	DPF1
PSD3	TBCD
LEPR	TUBGCP2
CDC14B
C2orf88
FXR1
OLFML3
NDUFAB1
ARHGAP24
CFL2
TBCA
PGD
FOXN3
CLDN1
PGGT1B
CMYA5
RPL9
ACSS1
MYOCD
VPS53
MTSS1
JRK
EPHX2
ADAM19
ZBTB44
TBC1D16
CALD1
TNFAIP8
PPARG
KDM5B
FAM107A
ITGBL1
ZBTB46
ZFHX3
DOCK9
TG
TSPAN4
TULP3
GNE
SYNE2
NCK2
RASSF8
ZNF608
DPYSL3
ZEB2
RB1
TMEM91
PPP1R14B
GNAS
MEGF10
DRG2
FOXK1
PTPRF
ADCY6
ITCH
SERPINA3
MRPL35
CREBBP
ERGIC1
EXOG
ZBTB41
NUAK1
ABR
THSD7A
FAIM
WDR5
DNMBP
NF1
VIM
SLC1A2
SDK2
CYBRD1
NPEPPS
SIPA1L1
CLMN
TRAM2
FYN
HSPB1
ANO6
RBPMS2
C1orf21
ISLR
FBRS
PXK
MAP3K3
METRNL
KDM2B
PPL
LPGAT1
ADCY9
KCTD4
EYA3
CDKL1
CD6
VGLL3
MBNL2
NFIA
RASA3
CADPS
PLA2R1
LIMA1
DIS3L
E2F3
SUOX
SERPINF1
TFG
NIN
ZNF385D
DISP1
BRD3
SLC44A2
PPP1R7
VEZF1
FNBP1
ACACA
ABAT
RASIP1
MRAP2
USP34
LAMA4
EXPH5
TGFB1I1
ASCC1
ANXA9
ZNF668
PLD1
RASAL3
PLAGL1
TPRG1
FOXJ2
LRP1
TXNL1
WWOX
ARHGAP26
JAZF1
TP63
OTUD3
CSRNP2
CTTN
PARM1
CLIP3
AHNAK
PRKG1
TMEM201
UACA
ARHGAP12
TBCC
ATG7
PUF60
SUSD1
CHAF1B
FCGBP
SOX9
MKRN2
RUSC1
ACTG2
MUC4
ZNF513
ATP6V1A
MAK
KIF13A
CRTC3
MRC2
ESCO2
PTPN9
SHC2
CDKN1C
ITFG1
MTMR11
CPEB3
EPHB1
NCOR2
DDX10
AGPAT1
ZNF385A
ARID4B
AEBP1
JMJD1C
NUMB
RASAL2
MIS12
XYLT2
IFITM3
OCLN
TRIO
ZFP82
DTYMK
SND1
SLC27A3
LRRC2
ABHD10
PRKD3
ANKS6
RBPMS
SCARB1
ELP4
SERGEF
PACS2
PPP1R14A
PHF14
USP43
ANP32A
HERC1
CLUAP1
ADAMTSL4
TEK
MCC
DEF6
SERPINB6
PHF21A
CREB3L2
ACAP1
HCLS1
ZNF395
CIITA
SSR3
LVRN
MKLN1
PPP2R3C
LEP
PBX3
FGGY
TWSG1
DKK2
ERRFI1
AMBRA1
AGPS
ITIH5
SSC5D
ARHGEF15
STK10
TTC7B
CD248
ARHGEF12
MACF1
ZYG11B
TIMM50
SYNC
ZFYVE21
GALK2
FYTTD1
TMEM45A
ATP8B4
CMIP
AP3D1
PTGIS
SLAMF1
USP47
IGDCC4
ADAM12
RYK
ULK3
ARFIP2
RAB11FIP3
LRRFIP1
RBM24
SERPING1
CTDP1
LAMC1
TXNL4A
PDZRN3
PIK3CD
CLYBL
SPARC
CREG1
NCKAP5
MAN1C1
NAPEPLD
PLEKHH3
PHACTR1
IFT140
P4HA2
DIP2A
NAV2
RNF39
PGLS
PPP1R12B
PLIN1
CHD9
EPS15
FBP1
ATP6V0A1
MYH9
TNFRSF19
CCDC57
CLEC16A
SNX27
ADAMTS5
PHF20
FANCC
NUMA1
CTNND2
SWAP70
HMGXB3
SLC39A11
LYRM1
XPO1
BCKDHB
JDP2
PIAS1
FBXO21
IL6ST
NUDT3
C11orf49
LNX1
SLC16A4
GULP1
VPS13D
ZMYND11
GOLGA4
ARID2
MLF2
LNP1
MUC20
HSPG2
RAD54L2
FBLN2
KLHL21
MAP4K4
GCLC
ARID5B
NET1
SH3PXD2B
CYP27C1
QSER1
GPATCH2
RASSF6
POLD3
MTHFR
RAB23
ORMDL3
ADCY5
TET1
AHRR
SVIL
DNM3
STIM1
STAT5A
ATXN7
SPRED1
ANK2
APBB2
TSPAN12
S100A10
C1orf52
CLASP2
B4GALNT3
GAB1
FLT1
LMO7
CHST11
CPT2
TMEM212
TGFB2
GBE1
ATP10A
EDC3
RARA
PROS1
PUS7
UXS1
SASH1
SNX29
PANK4
TMEM97
CACNA1C
NPAS3
INTS6
CMTM6
CDC42EP4
SHROOM3
TTC39C
SNTB2
CTBP1
HSPA12B
CFLAR
CASZ1
TTC37
FOXO3
AFF1
GREB1
MUL1
TBC1D22B
NPR2
ZSWIM5
BBS7
WDFY2
MN1
ZCCHC14
THBS3
TFIP11
ARHGEF3
POLR1A
OSGEPL1
IQGAP2
FOLR1
SLC9A1
SLC38A10
NRP1
TBXA2R
SH3PXD2A
DHRS7B
TCEA2
HLA-DOB
RWDD3
KDELR2
SRPK2
ZNRF1
ZNF365
SH3D19
SENP7
HBP1
COG7
PRDM15
CYLD
STK39
ASAP1
LPAR6
GNL1
PCGF3
RPRD2
C22orf46
CEP72
TSPAN5
JAK1
PLCG2
SDCCAG8
CHID1
MAP3K8
RAP1GAP
ELK3
AADAT
NT5DC3
CX3CL1
ZFP36L1
TMED10
PER2
HTRA1
SMYD3
C15orf61
LIG3
FBRSL1
KBTBD4
GTDC1
PTCD3
TSKU
COL3A1
TPM4
TMEM92
INTS7
ICA1L
SLC12A7
MEOX1
EIF4B
NHSL1
DCHS1
SPOP
DHX30
PACRG
MPHOSPH9
WASF2
CHMP2B
COL12A1
TAF12
ZNF385B
TMCO3
HMG20A
TIMP2
POU2F1
OLFML2B
KIAA1522
TMEM126B
ADNP
EDNRB
HDAC5
SUDS3
RGS12
MRPS28
BCL11B
SLC15A2
POLR1D
ZNF473
NOS1
SELP
KLC1
GCLM
AGAP2
DCTN6
FMNL2
ELOVL5
TAOK3
PCCA
DDX17
SCN9A
ZNHIT6
HK1
MEIS1
MLLT11
ACSS2
ZMIZ1
ULK4
HSDL1
IQCE
OAZ1
ZNF438
BLOC1S1
TOM1L2
AP3B1
USP24
LGMN
KIAA1217
C16orf87
DNMT3A
GOLGA3
KLF7
ZRANB3
CP
C1orf159
NLRP3
LOC728392
MYO1F
ANGPTL1
FEZ2
RAD54B
AP3S1
EPM2A
DYNC1H1
LCP1
CRCP
HRH1
LIMCH1
AFAP1
SCARB2
WIZ
FSTL1
PRDX3
DCTN1
DHX29
PBX1
KCNK2
LRRC1
TRAM1
CELSR3
TMEM181
PRDM11
IGF2R
RAPGEF6
TLE4
CBX5
PAQR6
SERPINA12
IGF1R
PTPRG
NT5E
HMBOX1
ERG
USP49
MXI1
DOK6
MAF
PPM1B
FASTKD2
TBC1D9
C10orf55
TTC7A
JARID2
BRAF
ARL15
RPTOR
BTBD18
EXOC4
PTPRJ
TRAPPC9
EXOC6
NGLY1
PIK3CG
AKT2
DOCK10
CDK6
TSPYL4
IGFBP7
LIMD1
SHOC2
FOXP1
COL4A1
ABCC10
FHOD1
UBE2E1
DAP
EIF4G3
IGF2BP3
EXTL2
PLA2G12A
VPS52
AMMECR1L
CDC42EP3
GLIS1
CLASP1
FLNB
SLC39A14
PBXIP1
POFUT2
NR1D2
MAPK10
CHST3
NTNG2
RHBDD1
ATF7IP2
DYNC1LI2
TANC1
NKIRAS1
CTSK
PFKM
XPO7
AQP11
C1orf162
AAGAB
KTN1
ABL1
ARID1B
MRO
NPAS2
TMCC1
DCAF5
RIN2
NUP93
KIF1B
PPP2R3A
ATL2
PXN
GSTA4
SNTG2
VARS2
CPNE7
FAM110B
TUG1
EEA1
RNASEH1
ATXN1
DYRK1A
FBXO31
LATS1
ANKS1A
TRAF3IP2
AHDC1
LRRC28
RORA
VGLL4
ZNF536
OSBPL5
FGD6
SLC38A9
MBP
FXR2
EML4
USP46
EMP2
C14orf28
CDH1
MBD5
NDUFB4
FBN1
VWA3A
BRI3
PDLIM2
AASDH
OR7A5
DGKD
SLC7A8
TPST1
TRPS1
USP3
CACNG8
LMNA
MADD
GMDS
CSMD1
KCTD2
CAPN14
DERA
ANKIB1
PAPSS1
TFR2
SEPHS1
SPATS2L
THBS1
ECE1
ANKRD31
PRICKLE1
NDUFA10
GK5
TES
LIPC
B3GALT2
ARRDC4
TCERG1L
CD276
NEK6
NRG4
SSH1
LHCGR
BANP
PWWP2A
WARS2
MYO16
PLEKHM3
AKIRIN1
ERBB3
SYNPO2L
IFNAR2
KLB
FNIP1
ADD2
ATXN7L1
MRPL33
MOCS1
MAP4
ICOSLG
COX6C
RAB11FIP2
UNC93B1
NRG1
ZNF721
VCAN
COL27A1
KLF5
PI4KB
MAD1L1
FRS2
ITGA1
GAS2L1
FGFR2
TSEN2
COL23A1
YPEL4
STX8
LRCH1
PIGN
PRICKLE2
PKHD1L1
ABLIM1
CHCHD3
BCAS3
ANXA4
N4BP3
OLAH
THADA
PIK3CA
CNTN1
LOC100272217
JPH1
UNC5CL
CHSY1
KSR1
LY6G5C
STK19
OSBPL6
B3GALNT1
IREB2
TMEM198
CPD
ME3
IFFO1
HOXA4
RNF216
NINJ2
C1orf54
LRP5
CDH9
TBCEL
CPA2
RFX1
LIPE
C10orf82
HYAL1
VCL
MIPEP
FAM126A
CEPT1
EFCAB2
THEM4
PPP1R12C
ARMC2
PPP3CA
VCAM1
KCTD15
SNX9
LHFPL2
C11orf87
PGAP2
DAB2IP
PANX2
QPRT
SYNJ2
XRCC5
ENTPD1
PDE10A
WHAMM
TMEM217
GPBP1L1
C8orf37
MGMT
RIPK1
WDR27
PKP4
DAAM1
DIRC3
RNF121
HLA-DMB
MPP4
TMEM184B
HDAC2
BICC1
FCF1
SLC5A5
RBMS1
LSM2
BMPR2
CRY1
ETFA
PBRM1
PDLIM5
LRBA
CLEC11A
ZNF831
OPCML
RHOQ
ATRNL1
ZNF644
ID3
TBCD
COL4A2
BAIAP2L1
BRSK1
MGAT4C
RPE65
TCF20
TGFB3
SCOC
HEY2
TUBGCP2
